# Supplementary material for: Identification and characterization of TMV-induced volatile signals in Nicotiana benthamiana: evidence for JA/ET defense pathway priming in congeneric neighbors via airborne (E)-2-octenal
Source: Funct Integr Genomics. 2023 Aug 12;23(3):272. doi: 10.1007/s10142-023-01203-z (PMC10421810; doi:10.1007/s10142-023-01203-z)
Supplement: Supplementary file 1 — ESM 1 [file 10142_2023_1203_MOESM1_ESM.zip]

Archive with 8 entries (8 files):
- Supplementary Figure S1.tif
- Supplementary Figure S2.tif
- Supplementary Figure S3.tif
- Supplementary Figure S4.tif
- Supplementary Figure S5.tif
- Supplementary Table S1.xlsx
- Supplementary Table S2.xlsx
- Supplementary Table S3.xlsx
