# Supplementary material for: Identification and characterization of TMV-induced volatile signals in Nicotiana benthamiana: evidence for JA/ET defense pathway priming in congeneric neighbors via airborne (E)-2-octenal
Source: Funct Integr Genomics. 2023 Aug 12;23(3):272. doi: 10.1007/s10142-023-01203-z (PMC10421810; doi:10.1007/s10142-023-01203-z)
Supplement: Supplementary file 1 — ESM 1 [file 10142_2023_1203_MOESM1_ESM.zip › Supplementary Table S1.xlsx]

## Sheet: Supplementary Table S1
Supplementary Table S1. Information of differentially expressed genes (DEGs) resulted by TMV infection based on RNA-seq data.
gene id	baseMean	log2FoldChange（TMV/Mock）	lfcSE	stat	pvalue	padj	function annotation	gene name
NbS00061216g0001	637.158	11.719	2.41781	4.84695	1.25e-06	5.81e-05	Pathogenesis related protein 1a	NbPR1a
NbS00013421g0001	147.192	9.60387	2.05226	4.67966	2.87e-06	0.000114776	Pathogenesis related protein 1a
NbS00024589g0006	51.607	9.05684	1.3414	6.75177	1.46e-11	4.18e-09	Glutathione S transferase
NbS00021468g0012	42.2388	8.76606	1.51515	5.7856	7.23e-09	8.22e-07	Bidirectional sugar transporter SWEET13
NbS00008099g0221	40.8365	8.71668	1.57575	5.53175	3.17e-08	2.77e-06
NbS00007226g0009	33.5989	8.43632	2.56275	3.29191	0.000995108	0.0112998
NbS00000307g0001	2906.14	8.38033	1.94713	4.30394	1.68e-05	0.000486856	Pathogenesis related protein 1b	NbPR1b
NbC25742659g0003	3082.21	8.37536	1.80473	4.64077	3.47e-06	0.000133955	Pathogenesis related protein 2(Glucan endo 1 3 beta glucosidase)	NbPR2
NbS00005159g0002	2265.51	8.20115	1.91955	4.27243	1.93e-05	0.00054422	Pathogenesis related protein 1a
NbS00033121g0007	55.4981	8.1958	1.29402	6.33359	2.4e-10	4.49e-08	Glucose and ribitol dehydrogenase
NbS00018395g0003	26.2796	8.07801	1.35186	5.97548	2.29e-09	3.05e-07
NbS00022964g0001	203.481	7.83647	0.961034	8.1542	3.51e-16	3.37e-13	UDP glucosyltransferase 1
NbS00010129g0001	3119.05	7.78317	1.80594	4.30976	1.63e-05	0.000476852	Beta 1 3 glucanase
NbS00006088g0009	20.0731	7.6959	1.51925	5.06559	4.07e-07	2.34e-05	Salicylate O methyltransferase
NbS00034922g0015	222.523	7.49727	1.00723	7.44345	9.81e-14	4.99e-11	Beta glucanase
NbS00020149g0019	17.3036	7.48237	1.40514	5.32498	1.01e-07	7.39e-06	Ammonium transporter
NbS00026613g0001	764.606	7.44454	1.61213	4.61783	3.88e-06	0.000146569	Osmotin protein Fragment
NbS00000240g0001	15.9082	7.36152	1.4188	5.18855	2.12e-07	1.38e-05	Protein phosphatase 2C
NbS00018791g0007	54.0005	7.25335	1.07438	6.75123	1.47e-11	4.18e-09	Ferric reductase oxidase
NbS00023821g0011	1673.31	7.22655	0.811209	8.90837	5.18e-19	1.15e-15	Endochitinase A
NbS00043029g0003	125.967	7.16476	0.864193	8.29069	1.13e-16	1.25e-13	UDP glucosyltransferase
NbS00008140g0005	49.9991	7.15841	1.411	5.0733	3.91e-07	2.28e-05
NbS00017189g0001	13.0627	7.07584	1.713	4.13067	3.62e-05	0.000897234
NbS00012361g0028	24.8867	7.03212	1.43161	4.91203	9.01e-07	4.43e-05	Low temperature induced 65 kDa protein
NbS00011558g0007	718.343	6.94505	0.56933	12.1986	3.16e-34	6.67e-30	alpha/beta Hydrolases
NbS00001433g0005	22.9145	6.91296	1.58632	4.35786	1.31e-05	0.000394394
NbS00018563g0001	215.611	6.80623	0.72382	9.4032	5.29e-21	2.23e-17	Epoxide hydrolase 3
NbS00005725g0010	10.4352	6.75211	1.5998	4.2206	2.44e-05	0.000653135	WRKY transcription factor
NbS00003964g0003	20.2011	6.7293	1.67731	4.01197	6.02e-05	0.00133099	9 divinyl ether synthase
NbS00010838g0009	10.1212	6.7086	1.80847	3.70954	0.000207633	0.00342178	Alpha humulene/E beta caryophyllene synthase
NbS00008375g0025	9.12973	6.55794	1.5827	4.14352	3.42e-05	0.000860515	LRR receptor serine/threonine protein kinase	NbLRR2
NbS00014913g0007	31.5224	6.46327	1.71316	3.77272	0.000161475	0.00282669	DNAJ heat shock N terminal domain containing protein
NbS00037244g0008	16.7264	6.45596	1.45834	4.42692	9.56e-06	0.000306666	UDP glucosyltransferase
NbS00008028g0020	136.901	6.44628	1.05546	6.10756	1.01e-09	1.54e-07	Aldolase type TIM barrel
NbS00016881g0014	30.2437	6.41963	1.15965	5.53585	3.1e-08	2.74e-06	Core 2/I branching beta 1 6 N acetylglucosaminyltransferase
NbS00000156g0017	15.3738	6.32649	1.46386	4.32178	1.55e-05	0.000455044	Polygalacturonase A
NbS00059593g0006	7.55247	6.28404	2.0758	3.02729	0.00246755	0.0224183	TPR domain protein
NbS00000692g0025	40.5643	6.28056	2.04031	3.07823	0.00208232	0.0196367	Alcohol dehydrogenase
NbS00013632g0001	14.8111	6.27894	1.47087	4.26885	1.96e-05	0.000551184	Kunitz trypsin inhibitor
NbS00045440g0005	3074.51	6.27506	0.79674	7.87593	3.38e-15	2.55e-12	Pathogenesis related protein R major form
NbS00003514g0016	14.6079	6.25924	1.54618	4.0482	5.16e-05	0.00117913	Protein MOTHER of FT and TF 1
NbS00019321g0023	7.29548	6.23777	1.57749	3.95423	7.68e-05	0.00160584	Cytochrome P450 86B1
NbS00013780g0007	14.3189	6.23096	1.47666	4.21964	2.45e-05	0.000655085	Peroxidase
NbS00001447g0010	7.14075	6.20543	1.91336	3.24322	0.00118188	0.0128901	Patatin group A 3
NbS00003528g0001	13.5502	6.1473	1.70406	3.60743	0.000309242	0.00465616
NbS00020419g0111	24.4167	6.08726	1.54105	3.95007	7.81e-05	0.00162328
NbS00025385g0005	2925.94	6.04294	0.741349	8.15127	3.6e-16	3.38e-13	Cathepsin B cysteine proteinase 5
NbS00045256g0001	6.30077	6.02331	1.48175	4.06498	4.8e-05	0.00111246	protein Pop3
NbS00060905g0003	6.14847	5.98721	1.53609	3.8977	9.71e-05	0.00192941	WRKY transcription factor
NbS00048654g0004	33.3914	5.9702	1.21635	4.9083	9.19e-07	4.49e-05	Alpha humulene/E beta caryophyllene synthase
NbS00023985g0001	21.5389	5.92312	1.19798	4.94427	7.64e-07	3.88e-05	Zeatin O glucosyltransferase
NbS00013906g0026	31.4844	5.87785	1.15915	5.07082	3.96e-07	2.3e-05	UDP glucose 4 epimerase
NbS00020395g0004	5.63077	5.86244	1.56193	3.75334	0.000174495	0.00299228	Short chain dehydrogenase/reductase SDR
NbS00035824g0008	100.94	5.83157	0.675959	8.6271	6.29e-18	1.06e-14	MYB transcription factor
NbS00007655g0001	485.908	5.81004	0.969198	5.99469	2.04e-09	2.77e-07	Non specific lipid transfer protein 2
NbC26229140g0003	5.37309	5.79419	1.44442	4.01144	6.03e-05	0.00133271	Calcium binding protein Caleosin
NbS00001411g0101	10.4687	5.77089	1.70792	3.3789	0.00072776	0.0089526
NbS00003054g0019	56.3441	5.73489	1.00134	5.72722	1.02e-08	1.1e-06	Glyoxalase/bleomycin resistance protein/dioxygenase
NbS00011022g0004	5.12862	5.72679	1.82243	3.14239	0.00167574	0.0166702	Ethylene responsive transcription factor 2a
NbC26123882g0001	9.80199	5.67353	1.54169	3.68006	0.000233175	0.00373602
NbS00021635g0001	4.80293	5.63609	1.8307	3.07865	0.00207938	0.0196295	Pollen allergen Phl p 11
NbS00026631g0001	4.79371	5.6279	1.4696	3.82955	0.000128376	0.00237195	Endo 1 3 beta glucanase
NbS00016689g0006	9.48273	5.62059	1.68343	3.33877	0.000841506	0.00999087	Copper ion binding protein
NbS00000497g0013	34.4712	5.59489	0.851672	6.5693	5.06e-11	1.18e-08	Glutamate gated kainate type ion channel receptor subunit GluR5
NbS00051186g0002	4.66873	5.59386	1.62022	3.45253	0.000555361	0.00729975	AtIII18x5 protein Fragment
NbS00048305g0001	346.209	5.59234	0.906986	6.16585	7.01e-10	1.1e-07	PEBP phosphatidylethanolamine binding protein
NbS00002305g0002	125.96	5.57627	0.85433	6.52707	6.71e-11	1.5e-08
NbS00054976g0001	4.54059	5.55529	1.78955	3.1043	0.00190732	0.01841	calcium binding protein CML30
NbS00012394g0009	156.539	5.54932	0.748762	7.41133	1.25e-13	5.93e-11	Homeobox leucine zipper protein
NbS00007005g0013	4.26971	5.4631	1.57537	3.46782	0.000524696	0.00699169	unknown protein
NbS00023543g0004	198.663	5.41522	0.440526	12.2926	9.92e-35	4.19e-30	Homeobox leucine zipper protein
NbS00015944g0111	45.3117	5.39499	0.824515	6.54322	6.02e-11	1.37e-08
NbS00003763g0018	73.3435	5.37009	1.66658	3.22223	0.00127198	0.013585	Zeatin O glucosyltransferase
NbS00036748g0003	3.87457	5.32669	1.68041	3.16987	0.00152506	0.0156266	Nucleoredoxin 1
NbS00028758g0010	3.83482	5.30642	1.95648	2.71223	0.00668328	0.0465689
NbS00033919g0004	83.7762	5.30133	0.839522	6.3147	2.71e-10	4.97e-08	Protein phosphatase 2C
NbS00002389g0014	3.80425	5.30042	1.84671	2.8702	0.00410218	0.0325851	3 phenylpropionate dihydrodiol/cinnamic acid dihydrodiol dehydrogenase
NbS00057790g0002	55.3752	5.2764	1.16533	4.52782	5.96e-06	0.00021055	L type lectin domain containing receptor kinase S.4
NbS00001573g0001	3.74503	5.26966	1.55741	3.38361	0.000715396	0.00883527	Cytochrome P450
NbS00010154g0004	13.8464	5.26288	1.25335	4.19905	2.68e-05	0.000704186	RING finger protein
NbS00010250g0021	35.2825	5.26204	1.33186	3.95089	7.79e-05	0.00162015	Auxin efflux carrier
NbS00039168g0002	13.7689	5.25013	1.24274	4.22463	2.39e-05	0.000643602	Thiosulfate sulfurtransferase rhodanese domain protein
NbS00013906g0025	13.6282	5.23521	1.37597	3.80476	0.000141943	0.00255334	UDP glucose 4 epimerase
NbS00037387g0001	113.379	5.2252	0.767007	6.81245	9.6e-12	2.91e-09	S adenosyl L methionine dependent methyltransferases
NbS00028641g0014	65.3994	5.19529	0.730374	7.11319	1.13e-12	4.27e-10	Bidirectional sugar transporter N3
NbS00045092g0002	19.3751	5.17315	1.18782	4.35515	1.33e-05	0.000398171	unknown protein
NbS00006952g0002	3.48026	5.17065	1.59397	3.24388	0.00117914	0.0128703
NbS00026992g0027	12.8798	5.17047	1.34311	3.84964	0.000118292	0.00222854	Subtilisin protease
NbS00021481g0004	6.9245	5.16251	1.40548	3.67313	0.000239597	0.00381863	Integrin linked kinase associated serine/threonine phosphatase 2C
NbS00010607g0020	63.2867	5.15042	0.829599	6.20832	5.36e-10	8.83e-08	Branched chain amino acid aminotransferase
NbS00028900g0005	31.6185	5.13792	0.840023	6.1164	9.57e-10	1.46e-07	Cathepsin B cysteine proteinase
NbS00005131g0107	6.81913	5.13788	1.58599	3.23953	0.00119726	0.0129941
NbS00028761g0004	62.3558	5.11655	0.643223	7.95455	1.8e-15	1.46e-12	Cc nbs lrr resistance protein
NbS00008452g0111	12.3606	5.1091	1.35447	3.77202	0.000161931	0.00283323
NbS00006459g0008	68.4989	5.10894	0.869789	5.87378	4.26e-09	5.15e-07	Homeobox leucine zipper protein
NbS00039940g0007	3.33582	5.1087	1.66048	3.07663	0.00209352	0.019723	Cytochrome P450
NbS00004695g0015	12.186	5.07756	1.22244	4.15363	3.27e-05	0.000828769	Pentatricopeptide repeat containing protein
NbS00018879g0024	3.23666	5.06172	1.60266	3.15833	0.00158676	0.0160805	MATE efflux
NbS00045244g0010	23.1185	5.0237	1.3428	3.74121	0.000183139	0.00310895	Mitochondrial phosphate carrier protein
NbS00024411g0009	47846.3	5.00105	1.32629	3.77072	0.000162779	0.00284099	Endochitinase Chitinase
NbS00048796g0002	6.12262	4.97855	1.62709	3.05978	0.00221498	0.0205985	G type lectin S receptor serine/threonine protein kinase SD2 5
NbS00002996g0006	11.2341	4.95168	1.29181	3.83314	0.000126515	0.00234373	MYB transcription factor	NbMYB
NbS00016266g0004	5.94538	4.93003	1.6957	2.90738	0.00364474	0.0298559	MYB transcription factor
NbS00013540g0011	5.86471	4.91984	1.72212	2.85685	0.00427874	0.033627	5 epi aristolochene synthase
NbS00006382g0013	26.4984	4.87679	0.893379	5.45882	4.79e-08	3.96e-06	Cytochrome P450
NbS00030960g0025	183.617	4.87141	0.967477	5.03517	4.77e-07	2.67e-05	Auxin efflux carrier
NbS00004800g0001	15.9528	4.87118	1.10075	4.42533	9.63e-06	0.000307531	RING finger protein
NbS00017576g0001	5.62513	4.85597	1.54245	3.14821	0.00164274	0.0164621	Self incompatibility protein Fragment
NbS00029493g0012	10.3718	4.84763	1.29628	3.73966	0.000184268	0.00312184	Basic 7S globulin
NbS00028762g0010	2.78454	4.84349	1.76768	2.74003	0.00614344	0.043746	Caffeoyl CoA O methyltransferase
NbS00000741g0001	2.75799	4.83259	1.645	2.93774	0.00330613	0.0278239
NbS00005426g0113	3351.8	4.82526	1.38818	3.47596	0.000509031	0.00682463
NbS00027802g0006	2.73455	4.82159	1.69729	2.84077	0.00450053	0.0348846	WRKY transcription factor 7
NbS00008985g0104	2.71737	4.8142	1.68985	2.8489	0.00438706	0.0342741
NbS00005883g0001	2.69392	4.80207	1.78778	2.68605	0.00723031	0.0493543
NbS00019308g0009	1385.9	4.78751	1.27308	3.76057	0.000169524	0.00293085
NbS00006811g0212	2.64947	4.77028	1.70911	2.7911	0.00525295	0.0390379
NbS00003665g0003	23.9344	4.74278	1.35746	3.49387	0.000476071	0.00648259	cytochrome P450
NbS00029167g0003	185.197	4.73647	0.882855	5.36495	8.1e-08	6.14e-06	Glutathione S transferase protein
NbS00028291g0010	5.15806	4.72973	1.67436	2.82479	0.00473113	0.0362117	L lactate dehydrogenase
NbS00015431g0019	23.766	4.71506	1.10077	4.28342	1.84e-05	0.000522254	Copper ion binding protein
NbS00048158g0015	13.9886	4.68955	1.17724	3.98353	6.79e-05	0.00146258	Xyloglucan endotransglucosylase/hydrolase 3
NbS00049482g0008	4.98492	4.6767	1.55024	3.01676	0.00255491	0.0229991	Cytokinin riboside 5' monophosphate phosphoribohydrolase LOG1
NbS00039342g0010	46.4447	4.66606	0.701434	6.65216	2.89e-11	7.39e-09	Gamma aminobutyrate transaminase 3 chloroplastic
NbS00016151g0001	45.7876	4.65879	0.8244	5.65113	1.59e-08	1.57e-06	Somatic embryogenesis receptor kinase 1
NbS00000120g0117	22.8213	4.65527	0.959654	4.85099	1.23e-06	5.71e-05
NbS00039851g0004	9.07017	4.64695	1.2986	3.57843	0.000345665	0.00507251	Late embryogenesis abundant protein
NbS00031544g0013	27.4133	4.64172	0.837011	5.5456	2.93e-08	2.61e-06	unknown protein
NbS00004447g0003	89.3057	4.63148	1.02765	4.50687	6.58e-06	0.000228053	5 epi aristolochene synthase
NbS00015632g0001	35.3155	4.60906	0.72975	6.31595	2.69e-10	4.95e-08	Cysteine proteinase inhibitor
NbS00026246g0008	17.6624	4.60687	1.0363	4.44551	8.77e-06	0.000285867	Amino acid permease 6
NbS00003348g0002	39.7284	4.60398	0.682977	6.74104	1.57e-11	4.43e-09	alpha/beta Hydrolases
NbS00018049g0012	13.2453	4.6017	1.03917	4.42824	9.5e-06	0.000305014
NbS00020290g0001	13.1727	4.59788	1.15721	3.97324	7.09e-05	0.00151335	unknown protein
NbS00023988g0004	13.0787	4.59404	1.15906	3.96358	7.38e-05	0.00155861
NbS00013214g0002	30.3228	4.56385	0.704583	6.47739	9.33e-11	1.96e-08	Defensin protein
NbS00022721g0001	4.63832	4.5557	1.46958	3.09999	0.00193526	0.0186201	F box/LRR repeat protein 13
NbS00023319g0011	71.8295	4.54587	0.637665	7.12893	1.01e-12	3.85e-10	Protein LURP one related 10
NbS00009266g0009	8.44216	4.54551	1.60574	2.83079	0.00464325	0.0356944	Acyltransferase Fragment
NbS00029705g0011	8.40895	4.52805	1.30919	3.45867	0.000542859	0.00717913	NAC domain transcription factor
NbS00026631g0004	4.52896	4.52668	1.52654	2.96531	0.00302374	0.0260901	Endo 1 3 beta glucanase
NbS00018395g0002	22454.1	4.5072	0.66974	6.72978	1.7e-11	4.66e-09	Kunitz family trypsin and protease inhibitor protein
NbS00017282g0006	58.1154	4.50234	0.50529	8.9104	5.08e-19	1.15e-15	Pentatricopeptide repeat containing protein
NbS00010282g0017	61.7672	4.50052	0.852094	5.28172	1.28e-07	8.99e-06	Beta fructofuranosidase insoluble isoenzyme 2
NbS00030458g0002	8.18766	4.50025	1.50356	2.99305	0.00276201	0.0243748	unknown protein
NbS00041785g0002	20.7218	4.49774	1.05784	4.2518	2.12e-05	0.000587069	Kunitz trypsin inhibitor
NbS00014598g0001	66.8137	4.49217	0.57099	7.86734	3.62e-15	2.68e-12	uncharacterized protein LOC100249110
NbS00032132g0015	4.39604	4.49018	1.50295	2.98757	0.00281209	0.024698
NbS00002915g0011	77.3563	4.48503	0.825888	5.43056	5.62e-08	4.53e-06	terpene synthase sequence 1%2C8 cineole
NbS00016127g0009	294.698	4.47857	0.656987	6.81683	9.31e-12	2.87e-09	1 aminocyclopropane 1 carboxylate oxidase	NbACCO
NbS00022136g0022	16.0606	4.45124	0.895707	4.96952	6.71e-07	3.49e-05	Beta glucosidase
NbS00015569g0011	120.475	4.44426	1.4923	2.97812	0.00290023	0.0253023	Protein LURP one related 11
NbS00008099g0223	353.541	4.43558	0.790604	5.61036	2.02e-08	1.91e-06
NbS00005908g0001	4.21733	4.4134	1.64149	2.68866	0.00717394	0.0490616	Protein of unknown function DUF3049
NbS00004695g0011	7.78174	4.41297	1.23823	3.56394	0.000365323	0.00528748	Pentatricopeptide repeat containing protein
NbS00008748g0003	4.173	4.40303	1.51525	2.9058	0.0036631	0.0299686	Os04g0630700 protein Fragment
NbS00023526g0014	15.2487	4.3936	1.33299	3.29604	0.00098059	0.011174	Asparagine synthetase
NbS00025385g0006	61.4277	4.39242	0.824298	5.32868	9.89e-08	7.25e-06	Phospholipase A1 IIgamma
NbS00016384g0004	18.8397	4.37295	0.977349	4.4743	7.67e-06	0.000257484	1 aminocyclopropane 1 carboxylate oxidase
NbS00011150g0004	355.013	4.36921	0.722227	6.04963	1.45e-09	2.06e-07	Gibberellin 2 oxidase
NbS00016833g0002	22.6525	4.36609	0.874063	4.99517	5.88e-07	3.14e-05	Hydroxycinnamoyl CoA shikimate/quinate hydroxycinnamoyltransferase
NbS00042659g0005	1172.11	4.36466	0.799431	5.45971	4.77e-08	3.96e-06	PAR 1c protein
NbS00006730g0008	4.03837	4.36452	1.58016	2.76208	0.00574343	0.0416679	G type lectin S receptor serine/threonine protein kinase
NbS00037532g0001	26.2815	4.35575	1.01238	4.30248	1.69e-05	0.000489734	Blue copper protein Fragment
NbS00005788g0007	2209.98	4.3555	0.622021	7.00217	2.52e-12	8.65e-10	Cytochrome P450
NbS00017362g0001	15.2027	4.35538	0.947901	4.59476	4.33e-06	0.000161301	Oleosin 21.2 kDa
NbS00018559g0005	30.2705	4.34973	0.966228	4.50176	6.74e-06	0.000232642	Bidirectional sugar transporter SWEET16
NbS00020273g0011	288.575	4.34322	0.937843	4.63108	3.64e-06	0.00013886	Pathogenesis related protein PR 4B
NbS00005824g0008	319.217	4.33347	0.604138	7.17298	7.34e-13	2.84e-10	Protein of unknown function DUF1677
NbS00002905g0008	269.601	4.33108	0.866394	4.99897	5.76e-07	3.1e-05	Cc nbs lrr%2C resistance protein
NbS00022677g0026	1053.52	4.32243	0.509905	8.47692	2.31e-17	3.25e-14	Sucrose synthase
NbS00030315g0008	10.8698	4.31901	1.3053	3.30883	0.000936862	0.0108188
NbS00005559g0002	7.29379	4.31248	1.22377	3.52392	0.000425209	0.00592864	Protein of unknown function DUF584
NbS00004429g0003	7.24065	4.29501	1.48506	2.89215	0.00382615	0.030922	Heat stress transcription factor B 3
NbS00019701g0005	39.0657	4.28787	0.77593	5.52611	3.27e-08	2.85e-06	Protein DA1 related 1
NbS00007640g0003	10.7662	4.28619	1.59723	2.68351	0.0072853	0.0496254	Calcineurin B protein 04
NbS00008195g0010	25.1425	4.28397	0.705895	6.06885	1.29e-09	1.87e-07	uncharacterized protein LOC100249110
NbS00041638g0024	99.3238	4.2799	0.605589	7.06733	1.58e-12	5.65e-10	Nucleoredoxin 1
NbS00004003g0001	102.261	4.26846	1.00831	4.23327	2.3e-05	0.000624106	Protease inhibitor/seed storage/lipid transfer protein
NbS00041638g0001	113.105	4.26278	0.521811	8.1692	3.1e-16	3.05e-13	Nucleoredoxin 1
NbS00017793g0005	806.257	4.24487	1.57529	2.69465	0.00704624	0.0484409	Amino acid permease 6
NbS00005820g0002	13.8364	4.24142	1.10855	3.82608	0.000130199	0.00239826
NbS00004408g0002	55.2898	4.24136	0.776457	5.46246	4.7e-08	3.9e-06
NbS00038668g0003	3.73939	4.23988	1.51232	2.80356	0.00505414	0.0379479
NbS00007248g0005	20.6898	4.23043	0.957786	4.41689	1e-05	0.000317381	Mate efflux
NbS00012500g0019	20.723	4.21784	1.5028	2.80665	0.00500594	0.0377051	Lipid A export ATP binding/permease protein msbA
NbS00010447g0003	243.713	4.21684	0.613475	6.8737	6.26e-12	1.99e-09	unknown protein
NbS00026300g0006	643.681	4.19385	0.536137	7.82236	5.18e-15	3.67e-12	Uncharacterised protein family UPF0114
NbS00002905g0009	147.662	4.17738	0.912211	4.5794	4.66e-06	0.000171345
NbS00008332g0012	6.59732	4.16121	1.44233	2.88506	0.00391341	0.0314167	Purine permease
NbS00035082g0005	2131.14	4.16117	0.587248	7.08588	1.38e-12	5.12e-10	1 aminocyclopropane 1 carboxylate oxidase
NbS00013170g0001	16.4724	4.15759	1.09972	3.78059	0.000156455	0.00275339	Ethylene responsive transcription factor 4
NbS00029572g0007	2101.78	4.15453	0.614333	6.76267	1.35e-11	3.92e-09
NbS00000766g0001	9.78461	4.14706	1.0713	3.87107	0.00010836	0.00209089	unknown protein
NbS00023487g0001	6.48954	4.13658	1.44854	2.85568	0.00429444	0.0337002	Alpha humulene/E beta caryophyllene synthase
NbS00002765g0028	9.7005	4.11654	1.12145	3.67073	0.000241854	0.00384879	ABC transporter C family member 9
NbS00005981g0114	307.718	4.11354	0.490121	8.39291	4.74e-17	5.72e-14
NbS00008797g0004	82.2935	4.10911	0.852191	4.82182	1.42e-06	6.45e-05	BTB/POZ and TAZ domain containing protein 4
NbS00022129g0005	116.536	4.10297	0.970292	4.22859	2.35e-05	0.000634489	Sucrose synthase
NbS00024662g0006	334.639	4.09677	0.778384	5.26317	1.42e-07	9.8e-06	Beta 1 3 glucanase
NbS00028291g0001	1102.27	4.08663	1.47595	2.76882	0.00562603	0.041074	Proline rich protein
NbS00055055g0001	66.595	4.07738	0.718997	5.67093	1.42e-08	1.45e-06
NbS00030870g0007	6.22097	4.07424	1.49082	2.73289	0.00627821	0.044406	Epoxide hydrolase 3
NbS00025009g0001	6.22482	4.07283	1.28626	3.16642	0.00154326	0.0157531	DNA ATP dependent helicase
NbS00007974g0009	91.7279	4.0505	0.674051	6.00918	1.86e-09	2.57e-07	E beta ocimene synthase
NbS00050217g0004	322.976	4.04947	0.602606	6.71993	1.82e-11	4.95e-09	Xyloglucan endotransglucosylase/hydrolase 14
NbS00024659g0003	88.0599	4.0426	0.647217	6.24612	4.21e-10	7.22e-08	Integrin linked kinase associated serine/threonine phosphatase 2C
NbS00044536g0001	6.14453	4.04115	1.42361	2.83866	0.00453028	0.0350621	Hydroxyproline rich glycoprotein
NbS00010605g0101	33.4421	4.03941	1.03824	3.89065	0.0001	0.00197345
NbC26110023g0004	120.865	4.03596	1.4781	2.73051	0.00632365	0.0446527	glutathione S transferase parC
NbS00018395g0011	8221.66	4.0285	0.847683	4.75237	2.01e-06	8.61e-05	Kunitz type trypsin inhibitor alpha chain
NbC24872723g0001	223077	4.01266	0.741459	5.41185	6.24e-08	4.95e-06	Kunitz type protease inhibitor
NbS00008812g0106	17.7934	4.00278	0.859741	4.6558	3.23e-06	0.000126866
NbS00011718g0003	15.0012	3.99923	1.05587	3.78762	0.000152097	0.00269377	Flowering promoting factor 1 Fragment
NbS00010165g0003	17.4228	3.99068	1.2402	3.21777	0.00129192	0.0137424	uncharacterized protein LOC100306593
NbS00031218g0011	5.92113	3.98985	1.31143	3.04237	0.00234722	0.0215764	triacylglycerol lipase 1
NbS00045557g0003	5.68519	3.93732	1.27276	3.09352	0.00197796	0.0189446	Calmodulin
NbS00033539g0003	19.8445	3.93052	1.01053	3.88957	0.000100421	0.00197745	unknown protein
NbS00021951g0003	8.49703	3.92931	1.05084	3.7392	0.000184605	0.00312504	MADS box transcription factor
NbS00012128g0001	11.1584	3.9266	1.32778	2.95727	0.00310371	0.0265685	P loop containing nucleoside triphosphate hydrolases
NbS00038868g0001	16.9096	3.92551	1.02846	3.8169	0.00013514	0.0024635	unknown protein
NbS00002287g0003	291.336	3.90761	0.869503	4.49408	6.99e-06	0.000238475	P loop containing nucleoside triphosphate hydrolases
NbS00028447g0102	8.59429	3.90382	1.36484	2.86027	0.00423275	0.0333711
NbS00007993g0305	452.497	3.90321	0.732278	5.33024	9.81e-08	7.2e-06
NbS00004277g0105	1320.63	3.89451	0.81189	4.79685	1.61e-06	7.13e-05
NbS00028499g0002	5.50506	3.87339	1.3103	2.95611	0.00311551	0.0266316	Protein of unknown function DUF 3339
NbS00014429g0022	8.14179	3.86024	1.06354	3.62962	0.000283835	0.00435912	Glutathione S transferase
NbS00022333g0002	13.5451	3.86	1.01138	3.81657	0.00013532	0.00246572	Inositol tetrakisphosphate 1 kinase 1
NbS00016443g0020	40.2184	3.84878	0.680595	5.65503	1.56e-08	1.54e-06	Mitochondrial carrier protein
NbS00017324g0004	198.426	3.84722	0.519313	7.40827	1.28e-13	6e-11	UDP glucosyltransferase
NbS00003142g0007	1054.27	3.84269	0.360618	10.6558	1.64e-26	1.38e-22	Inositol 3 phosphate synthase
NbS00059012g0008	27.0218	3.84072	0.799137	4.80608	1.54e-06	6.88e-05	Aspartyl protease
NbS00042094g0014	5.38474	3.84016	1.40944	2.72461	0.00643781	0.0452544	Major facilitator
NbS00015655g0003	15.8165	3.81557	0.799381	4.77316	1.81e-06	7.92e-05	unknown protein
NbS00018164g0113	7.80804	3.81025	1.20578	3.15999	0.00157776	0.0160252
NbS00009584g0007	26.2109	3.80792	0.672361	5.6635	1.48e-08	1.49e-06	uncharacterized protein LOC100255957
NbS00055004g0009	753.934	3.80651	0.659452	5.77223	7.82e-09	8.73e-07	Glutathione S transferase
NbS00040116g0001	47.2688	3.80317	0.861717	4.41348	1.02e-05	0.000321933	unknown protein
NbS00032335g0008	38.0613	3.77925	0.961642	3.93	8.49e-05	0.00173167	Heat stress transcription factor A 4b
NbS00005173g0006	15.3047	3.77837	1.08991	3.46668	0.000526924	0.00701041	G type lectin S receptor serine/threonine protein kinase
NbS00002770g0014	25.5688	3.77832	1.09926	3.43715	0.000587866	0.00761715	unknown protein
NbS00056926g0006	535.608	3.77579	0.591356	6.38497	1.71e-10	3.38e-08	Annexin 3
NbS00023220g0005	911.05	3.77422	0.581426	6.49132	8.51e-11	1.82e-08	Sodium/hydrogen exchanger Na+ H+ antiporter
NbS00008069g0003	71.3644	3.76844	0.882266	4.27132	1.94e-05	0.000545836	Gibberellin 2 oxidase 1
NbS00013894g0017	183.846	3.7682	0.772169	4.88002	1.06e-06	5.05e-05	Beta glucosidase D4
NbS00021162g0006	5.09186	3.76342	1.32665	2.83679	0.00455698	0.0352171	Receptor kinase
NbS00001793g0011	33.1357	3.76245	0.585285	6.42841	1.29e-10	2.62e-08	G type lectin S receptor serine/threonine protein kinase
NbS00005202g0003	12.6731	3.74809	0.998513	3.75367	0.000174261	0.00298949	Glyoxalase/bleomycin resistance protein/dioxygenase
NbS00029423g0004	12.6505	3.74585	1.30467	2.87112	0.00409021	0.0325145	Alpha humulene/E beta caryophyllene synthase
NbS00001801g0009	7.59773	3.74547	1.06577	3.51432	0.000440881	0.00609713	phosphoadenosine phosphosulfate PAPS reductase
NbC26268318g0001	62.3171	3.74275	0.956318	3.91371	9.09e-05	0.00182988
NbS00053594g0003	12.6241	3.73449	0.958256	3.89718	9.73e-05	0.0019317	LRR receptor serine/threonine protein kinase FLS2
NbS00003239g0015	99.1096	3.73245	0.690947	5.40194	6.59e-08	5.14e-06	Amino acid permease
NbS00001001g0017	413.618	3.72969	0.84787	4.39889	1.09e-05	0.000338762	Glutathione S transferase
NbS00003096g0006	4.9122	3.70525	1.36165	2.72115	0.00650554	0.0456393	Protein phosphatase 2C
NbS00011833g0106	928.296	3.69612	0.582541	6.34481	2.23e-10	4.24e-08
NbS00019887g0001	7.33047	3.69341	1.06492	3.46826	0.000523845	0.00698554
NbS00032879g0006	12.1664	3.68734	0.955213	3.86023	0.000113279	0.00215887	Peptidoglycan binding LysM domain containing protein
NbS00017952g0007	646.922	3.66394	0.579036	6.32766	2.49e-10	4.64e-08	Homeobox leucine zipper protein
NbS00008152g0002	402.588	3.65967	0.464102	7.88548	3.13e-15	2.41e-12	class I heat shock protein
NbS00017176g0012	39.8627	3.65776	0.819886	4.46131	8.15e-06	0.000269954	unknown protein
NbS00020065g0004	47.0972	3.65521	0.965648	3.78524	0.000153561	0.0027155	unknown protein
NbC26100965g0001	11.7892	3.65089	1.28343	2.84464	0.00444617	0.0345918	CBL interacting protein kinase 6
NbS00008452g0001	206.169	3.64357	0.567159	6.42425	1.33e-10	2.68e-08
NbS00036770g0001	18.3503	3.62552	1.0587	3.4245	0.000615923	0.00788707	Sigma factor binding protein 1
NbS00012905g0012	14.0279	3.62096	0.897298	4.03541	5.45e-05	0.00122472	G type lectin S receptor serine/threonine protein kinase
NbS00016883g0004	48.3054	3.61862	0.630588	5.73849	9.55e-09	1.04e-06	NAC domain protein IPR003441
NbS00056530g0001	18.3058	3.61686	1.08239	3.34154	0.000833145	0.0099167	Major facilitator
NbS00004976g0001	113.035	3.61068	0.60065	6.0113	1.84e-09	2.56e-07	Lysine histidine transporter 1
NbS00042717g0004	75.0938	3.60061	1.08161	3.32894	0.000871776	0.0102664	Interactor of constitutive active ROPs 1
NbC25132074g0001	1184.85	3.58974	0.866828	4.14123	3.45e-05	0.000867074	Proteinase inhibitor I
NbS00007951g0014	78.2963	3.57896	0.621991	5.75404	8.71e-09	9.55e-07	Homeobox leucine zipper protein
NbS00021329g0010	125.072	3.57837	1.04906	3.41102	0.000647201	0.00819273	Pathogenesis related thaumatin
NbS00036561g0009	84576	3.57319	0.820574	4.3545	1.33e-05	0.000399067	Proteinase inhibitor I
NbS00045980g0002	20.3518	3.56765	1.10198	3.23748	0.00120591	0.0130678	Acetyl coenzyme A cis 3 hexen 1 ol acetyl transferase
NbS00022333g0005	64.2323	3.56721	0.926216	3.85138	0.000117454	0.0022177	HVA22 protein e
NbS00047661g0005	47.1798	3.56232	0.522447	6.81852	9.2e-12	2.86e-09	Cytochrome P450 76C4
NbS00032243g0025	71.6756	3.55504	0.617527	5.7569	8.57e-09	9.42e-07	Cytochrome P450
NbS00049146g0005	214.715	3.54454	0.652082	5.43572	5.46e-08	4.44e-06	LHC related protein
NbS00010196g0001	6.65745	3.54316	1.07409	3.29876	0.000971128	0.0110949	unknown protein
NbS00026464g0005	26.5575	3.53459	0.944361	3.74283	0.000181956	0.00309136	Chitinase protein
NbS00045272g0008	19.8332	3.53442	0.931823	3.79301	0.00014883	0.00265013	WRKY transcription factor 33	NbWRKY33
NbS00002405g0002	8.67799	3.52462	1.17751	2.99327	0.00276002	0.0243624	Amino acid permease 6
NbS00022628g0012	112.369	3.5183	0.872168	4.03397	5.48e-05	0.00123157	Alpha humulene/E beta caryophyllene synthase
NbS00033880g0005	327.677	3.51539	0.748501	4.69657	2.65e-06	0.000107813	Genomic DNA chromosome 5 P1 clone MBG8
NbS00008667g0011	30.4174	3.51223	0.850845	4.12793	3.66e-05	0.000904258	cathepsin B cysteine proteinase
NbS00003244g0001	23.8167	3.51086	0.675073	5.20071	1.99e-07	1.31e-05	Mitogen activated protein kinase kinase kinase 3
NbS00010633g0004	1666.83	3.50112	0.519965	6.73338	1.66e-11	4.6e-09	Glutamate decarboxylase
NbS00030454g0016	967.703	3.49686	0.457164	7.64903	2.03e-14	1.24e-11	Alpha aminoadipic semialdehyde synthase
NbS00023849g0005	237.829	3.47826	0.772431	4.503	6.7e-06	0.000232015	Myo inositol transporter 1
NbS00006984g0020	1476.1	3.46915	0.720432	4.81537	1.47e-06	6.63e-05	gamma irradiation and mitomycin c induced 1
NbS00020683g0003	781.886	3.46765	0.824146	4.20756	2.58e-05	0.000682857	uncharacterized protein LOC100261242
NbS00027096g0003	6.34667	3.46704	1.18629	2.92259	0.00347134	0.028827	AM15
NbS00002908g0002	6.27468	3.46408	1.19656	2.89504	0.00379115	0.0307192	Peptidoglycan binding LysM domain containing protein
NbS00021129g0012	16.6306	3.46267	1.06076	3.26433	0.00109722	0.0121968	Kelch domain containing protein
NbS00003734g0110	20.8741	3.45322	1.01566	3.39998	0.000673912	0.0084452
NbS00029919g0005	49.8079	3.44974	0.69658	4.95239	7.33e-07	3.75e-05	NAC domain protein IPR003441
NbS00025576g0001	28.7469	3.42656	0.550622	6.22306	4.88e-10	8.27e-08	transferases folic acid binding
NbS00008595g0005	16.3831	3.42589	0.831685	4.11921	3.8e-05	0.000931014	UDP glucuronosyltransferase 1 6
NbS00000462g0004	28.3976	3.41732	0.926024	3.69031	0.000223981	0.00362309	Ocs element binding factor 1
NbS00055581g0001	74.293	3.40942	0.962511	3.54222	0.000396781	0.00564008	5 epi aristolochene synthase 2
NbS00002421g0007	6317.8	3.39698	0.438014	7.75542	8.8e-15	5.9e-12	Inositol 3 phosphate synthase
NbS00000550g0002	21.7402	3.38223	0.981599	3.44564	0.000569718	0.00744673	Zinc finger protein
NbS00005610g0215	31.3234	3.37679	1.0225	3.30248	0.000958349	0.0110007
NbS00043380g0001	9.8356	3.35165	0.959305	3.49383	0.000476148	0.00648259	Ribonuclease H
NbS00029310g0013	329.028	3.34889	0.6778	4.94083	7.78e-07	3.92e-05	Early light induced protein 7
NbS00014202g0007	1679.29	3.34484	0.609616	5.4868	4.09e-08	3.48e-06	Annexin D4
NbS00007375g0004	9.80051	3.34317	0.951086	3.5151	0.000439583	0.00608819	Ankyrin repeat containing protein
NbS00058697g0004	616.35	3.31295	0.547388	6.05229	1.43e-09	2.04e-07	Solute carrier family 2 facilitated glucose transporter member 3
NbS00008988g0001	47.6844	3.31125	0.492036	6.72968	1.7e-11	4.66e-09	Lipoxygenase
NbS00051340g0001	19.0058	3.29751	1.13054	2.91676	0.00353686	0.0291931
NbS00019936g0001	79.0238	3.29578	0.483875	6.81123	9.68e-12	2.92e-09
NbS00013378g0016	939.967	3.28387	0.803383	4.08756	4.36e-05	0.00103398	Histidine phosphotransfer protein
NbS00006237g0001	110.199	3.28091	0.497251	6.59809	4.16e-11	1.02e-08
NbS00016475g0001	31.4775	3.2807	0.906038	3.62093	0.000293547	0.0044564	CONSTANS zinc finger protein
NbS00002008g0007	947.597	3.27612	0.749035	4.37379	1.22e-05	0.000369283	Expansin B1
NbS00028338g0004	31.3944	3.2755	0.926979	3.53352	0.000410073	0.0057748	Choline/ethanolamine kinase
NbS00053736g0004	490.397	3.27489	0.557116	5.87829	4.15e-09	5.04e-07	Alternative oxidase
NbS00007616g0013	14.8292	3.27041	0.758981	4.30894	1.64e-05	0.000477951	Subtilisin protease
NbS00058762g0007	29.6028	3.26793	0.841073	3.88543	0.000102149	0.00199937	NADH dehydrogenase
NbS00013894g0019	410.399	3.26309	0.646357	5.04843	4.45e-07	2.52e-05	Beta glucosidase D4
NbS00001765g0005	43.7447	3.26072	0.857913	3.80076	0.000144255	0.00258722	Ethylene responsive transcription factor 4
NbS00001327g0010	9.21463	3.25465	0.957805	3.39803	0.000678732	0.008493	Cc nbs lrr%2C resistance protein with an R1 specific domain
NbS00038323g0003	11.0497	3.24639	0.918216	3.53555	0.000406931	0.00574914
NbS00037776g0001	21.6265	3.23556	0.81004	3.99432	6.49e-05	0.00141265	Phosphatase 2C
NbS00038176g0004	72.6434	3.23507	0.96355	3.35745	0.000786645	0.00948896	UDP glucose flavonoid 3 O glucosyltransferase 7
NbS00010839g0012	70.591	3.22554	0.593275	5.43684	5.42e-08	4.43e-06	LAG1 longevity assurance 2
NbS00019817g0006	23.341	3.22179	0.880985	3.65703	0.00025515	0.00401797
NbS00035859g0008	10.9648	3.21919	0.952997	3.37797	0.000730241	0.00897265	Cation/H+ antiporter
NbS00028673g0009	10.7471	3.21403	0.89222	3.60229	0.000315427	0.00472738	Core 2/I branching beta 1 6 N acetylglucosaminyltransferase
NbC26142923g0005	28.4929	3.21074	0.693484	4.62987	3.66e-06	0.000139171	Bromodomain protein
NbS00039494g0010	214.144	3.20804	0.916066	3.50198	0.000461816	0.00632211	S N methylcoclaurine 3' hydroxylase isozyme 2
NbC26098471g0005	101.03	3.2069	0.552975	5.79937	6.66e-09	7.68e-07	Monoglyceride lipase
NbS00021592g0019	132.911	3.20161	0.799331	4.00537	6.19e-05	0.00135664	Protein LURP one related 11
NbS00011651g0005	129.389	3.19911	0.433983	7.3715	1.69e-13	7.74e-11	UDP galactose/UDP glucose transporter 4
NbS00019095g0003	8.95182	3.1895	0.877017	3.63676	0.000276091	0.00427738	Potassium transporter
NbS00039380g0011	15.8481	3.18935	1.06766	2.98722	0.00281524	0.0247128	Potassium transporter
NbS00056949g0004	176.832	3.18637	0.513705	6.20271	5.55e-10	9.08e-08	Histidine phosphotransfer protein
NbS00030953g0013	74.5267	3.18465	0.808927	3.93689	8.25e-05	0.00169337	G type lectin S receptor serine/threonine protein kinase
NbS00015130g0002	26.1486	3.18076	0.75221	4.22856	2.35e-05	0.000634489	U box domain containing protein
NbS00052917g0003	246.063	3.17831	0.934558	3.40087	0.000671705	0.00842505	Glutathione S transferase protein
NbS00007015g0012	22.6381	3.17348	0.999845	3.17397	0.00150369	0.0154462	Pectinesterase
NbS00004662g0103	23.9956	3.16013	1.07816	2.93104	0.00337833	0.0282603
NbS00018906g0001	6.9328	3.15927	1.07397	2.94167	0.00326451	0.0275759	Tyrosyl DNA phosphodiesterase
NbS00023456g0015	438.266	3.147	0.368645	8.53666	1.38e-17	2.08e-14	Senescence inducible chloroplast stay green protein 2
NbS00016662g0005	192.384	3.1466	0.875006	3.59609	0.000323036	0.00482088	Branched chain amino acid aminotransferase
NbS00002424g0008	13.7186	3.13871	0.992231	3.16329	0.00155997	0.0158853	G type lectin S receptor serine/threonine protein kinase
NbS00005160g0001	28.7836	3.13774	0.929246	3.37665	0.000733736	0.00900512	Receptor protein kinase At5g59670
NbS00041294g0010	24.0234	3.13747	0.831915	3.77139	0.000162344	0.00283771
NbS00058717g0015	20.7943	3.13593	0.669053	4.68712	2.77e-06	0.000111301	Zinc finger
NbS00000652g0109	181.538	3.13426	0.574139	5.45905	4.79e-08	3.96e-06
NbS00029765g0014	10.1739	3.13409	0.971322	3.22663	0.00125259	0.0134221	Receptor serine/threonine protein kinase SD1 8
NbS00011665g0001	80.1144	3.12522	0.947477	3.29847	0.000972146	0.0110987	Glycosyl transferase group 1
NbS00030590g0012	44.8389	3.11063	0.941624	3.30347	0.00095496	0.0109797	Plant specific domain TIGR01570
NbS00054170g0003	47.7737	3.08481	0.610836	5.05015	4.41e-07	2.5e-05
NbS00039486g0004	8.25885	3.08234	1.06573	2.89224	0.00382503	0.0309188	uncharacterized protein LOC100251830
NbS00050383g0010	125.536	3.08169	0.444625	6.93097	4.18e-12	1.36e-09	Ninja Os03g0214200
NbS00058864g0003	17.8877	3.08075	1.02574	3.00344	0.00266945	0.0237517	Cysteine rich receptor protein kinase 2
NbS00006606g0003	54.1333	3.07394	1.08966	2.82102	0.00478714	0.036508	NAC domain transcription factor
NbS00002096g0011	22.6171	3.07083	0.995036	3.08615	0.00202768	0.0192808	Peroxidase
NbS00026157g0032	100.597	3.06813	0.660268	4.6468	3.37e-06	0.000131061	Sulfite exporter TauE/SafE
NbS00010724g0004	286.216	3.06272	0.972319	3.14991	0.00163321	0.0163951	uncharacterized protein LOC100804626
NbS00019571g0010	19.591	3.06002	0.675298	4.53136	5.86e-06	0.000207916	hypothetical protein RCOM_0553590
NbS00003880g0024	9.68985	3.05646	1.08902	2.80661	0.00500653	0.0377051	Lipid A export ATP binding/permease protein msbA
NbS00009143g0004	152.19	3.04145	0.589489	5.15946	2.48e-07	1.58e-05	Molybdate transporter 1
NbS00035392g0015	8.00937	3.041	0.984259	3.08963	0.00200406	0.0191164	bark storage protein A
NbS00000183g0003	9.48094	3.03287	1.12384	2.69866	0.00696186	0.0480188	F box
NbS00037939g0009	14.366	3.03277	0.845537	3.5868	0.000334766	0.00495043	Glutathione S transferase
NbS00023955g0006	273.912	3.02792	0.754647	4.01237	6.01e-05	0.00133014	NAC domain transcription factor
NbS00002251g0005	42.6305	3.02727	0.829097	3.65128	0.000260938	0.00408929	CASP protein At1g49405
NbS00023562g0010	1537.47	3.02314	0.659733	4.58236	4.6e-06	0.000169521	Carboxyl terminal processing protease
NbS00000052g0002	15.6987	3.01592	0.923437	3.26597	0.0010909	0.0121394	Ankyrin repeat protein
NbS00032590g0005	11.2789	3.01244	0.929985	3.23923	0.00119853	0.0130046	LRR receptor serine/threonine protein kinase RLP
NbS00048674g0001	86.034	3.005	0.691561	4.34524	1.39e-05	0.000414807	Hydroxycinnamoyl Coenzyme A shikimate/quinate hydroxycinnamoyltransferase
NbS00008099g0224	248.434	3.00271	0.683751	4.39152	1.13e-05	0.000348398
NbS00022441g0017	132.183	3.00147	0.861819	3.48271	0.000496363	0.00669733	Cysteine rich receptor protein kinase 2
NbS00001343g0001	37.3001	3.00121	0.978984	3.06564	0.00217207	0.0203042	hypothetical protein
NbS00000120g0126	17.2136	3.00007	0.864108	3.47186	0.000516859	0.00691203
NbS00028941g0005	256.164	2.9976	0.401888	7.4588	8.73e-14	4.61e-11	CBL interacting serine/threonine protein kinase 11
NbS00027708g0001	7.85432	2.99507	1.03802	2.88536	0.0039097	0.031414	Citrate binding protein
NbS00009059g0113	9.41065	2.98991	1.00533	2.97407	0.00293878	0.0255346
NbS00040361g0003	452.181	2.98945	0.332798	8.98278	2.64e-19	6.97e-16	heat shock protein
NbS00033593g0008	63.9697	2.98813	0.470499	6.35098	2.14e-10	4.09e-08	Cysteine rich receptor protein kinase
NbS00050790g0003	52.6432	2.98735	0.765907	3.9004	9.6e-05	0.00191067	Lipase/lipooxygenase PLAT/LH2
NbS00054329g0005	13.7401	2.97807	1.0544	2.8244	0.00473687	0.0362359	Leucine rich repeat receptor tyrosine protein kinase
NbS00002024g0006	32.4452	2.96867	0.677995	4.3786	1.19e-05	0.000362275	Ethylene responsive transcription factor 1b
NbS00007557g0009	7.75146	2.96844	0.907532	3.27089	0.00107208	0.0119647	UPF0497 membrane protein 12
NbS00035219g0003	127.543	2.96431	0.615161	4.81875	1.44e-06	6.52e-05	PAR 1c protein
NbS00004698g0016	30.1864	2.95816	0.910279	3.24973	0.00115515	0.012689	unknown protein
NbS00050615g0007	22.7407	2.95302	0.77151	3.82759	0.000129405	0.00238887	Alanine glyoxylate aminotransferase 2 3 mitochondrial
NbS00044074g0001	16.7916	2.95187	0.666976	4.42575	9.61e-06	0.000307341	uncharacterized protein LOC100249110
NbS00017079g0003	42.1832	2.94823	0.782998	3.76531	0.000166344	0.0028877
NbS00019167g0011	28.8951	2.94616	0.542337	5.43234	5.56e-08	4.5e-06	plant intracellular ras group related LRR 4
NbS00026817g0018	50.8847	2.94161	0.907713	3.24069	0.00119242	0.0129583	uncharacterized protein LOC100853376
NbS00005935g0002	22.3146	2.93232	0.892826	3.28431	0.00102234	0.0115345	unknown protein
NbS00015021g0013	35.9269	2.93159	0.931981	3.14555	0.00165777	0.0165421	Cc nbs lrr%2C resistance protein
NbS00053148g0001	34.5871	2.92894	0.567616	5.16007	2.47e-07	1.58e-05	WRKY transcription factor 5
NbS00019956g0101	25.6438	2.92858	0.550716	5.31777	1.05e-07	7.65e-06
NbS00017275g0013	25.0958	2.91997	0.924094	3.15982	0.00157865	0.0160259	Cell division protease ftsH 3
NbS00043886g0002	396.77	2.91918	0.411299	7.09748	1.27e-12	4.75e-10	galactinol sucrose galactosyltransferase 6
NbS00018183g0007	282.706	2.91885	0.73629	3.96427	7.36e-05	0.00155568	Sec14p phosphatidylinositol transfer
NbS00007561g0006	341.711	2.91405	0.469213	6.2105	5.28e-10	8.83e-08	uncharacterized protein LOC100855167
NbS00028255g0014	86.7338	2.91312	0.918511	3.17157	0.00151617	0.0155556	Protein of unknown function DUF593
NbS00045991g0007	203.422	2.90788	0.588052	4.94493	7.62e-07	3.87e-05	MYB transcription factor
NbS00007616g0010	7.40751	2.90506	0.991642	2.92954	0.00339459	0.028357	Subtilisin protease
NbS00031800g0006	40.2336	2.89611	1.02718	2.81947	0.00481026	0.036638	High affinity nitrate transporter 2.7
NbS00013723g0020	42.529	2.89474	0.884562	3.27251	0.00106597	0.0119091	Alpha amylase
NbS00019156g0003	95.105	2.89026	0.891374	3.24248	0.00118495	0.0129024	Ammonium transporter 2 member 2
NbS00057433g0003	73.153	2.89025	0.484264	5.96832	2.4e-09	3.15e-07	Kelch domain containing protein
NbS00001411g0113	223.238	2.88895	0.769028	3.75662	0.000172222	0.00296051
NbS00005171g0001	127.3	2.87776	0.639492	4.50007	6.79e-06	0.000233778	Auxin responsive
NbS00004280g0101	20.6787	2.87303	0.995557	2.88585	0.00390355	0.0313852
NbS00003786g0005	27.2902	2.86741	1.02027	2.81045	0.0049472	0.0374178	2 oxoglutarate 2OG and FeII dependent oxygenase
NbS00031830g0001	25.8229	2.86142	0.977786	2.92643	0.00342876	0.0285577	Peroxidase
NbS00015459g0001	3539.97	2.85904	0.748078	3.82185	0.000132453	0.00242394	Wound induced protein 1
NbS00024994g0004	548.897	2.85745	0.665242	4.29536	1.74e-05	0.000502617	Cytochrome P450
NbS00026862g0006	11.5265	2.85293	0.883734	3.22827	0.00124539	0.013379	Alpha amylase
NbS00002251g0004	22.7251	2.84854	0.752696	3.78445	0.000154047	0.00272122
NbS00017461g0004	12.6533	2.83435	0.84876	3.3394	0.000839591	0.00997936
NbS00002131g0010	231.673	2.82852	0.610975	4.62952	3.67e-06	0.000139279	BZIP transcription factor
NbS00001573g0033	5042.01	2.82173	0.552628	5.10602	3.29e-07	1.98e-05	Primary amine oxidase
NbS00004420g0009	43.2553	2.81682	0.657529	4.28395	1.84e-05	0.000521633	Salicylate O methyltransferase
NbS00016490g0003	22.3225	2.81553	0.722384	3.89755	9.72e-05	0.00192968	Universal stress protein
NbS00017742g0008	19.4107	2.80941	0.813914	3.45172	0.000557021	0.00731473	NAC domain protein
NbS00025104g0018	77.9842	2.80822	0.57366	4.89527	9.82e-07	4.74e-05
NbS00045473g0003	104.384	2.80716	0.86875	3.23127	0.00123244	0.0132703	PEBP phosphatidylethanolamine binding protein
NbS00003255g0005	34.5058	2.80667	0.842443	3.33158	0.000863533	0.010195	Protein LURP one related 5
NbS00044912g0013	69.3702	2.799	0.564517	4.95822	7.11e-07	3.65e-05	Phosphate transporter PHO1 10
NbS00019571g0007	29.5002	2.79717	0.659526	4.24117	2.22e-05	0.000608789	Group 3 late embryogenesis abundant protein
NbS00015879g0010	50.3905	2.79658	1.03419	2.70412	0.00684848	0.0474227	esterase
NbS00013002g0006	267.695	2.79444	0.659746	4.23562	2.28e-05	0.000619763	Ethylene responsive transcription factor 5
NbS00041123g0009	90.3983	2.79089	0.388762	7.17892	7.03e-13	2.75e-10	unknown protein
NbS00021970g0004	16.6976	2.79025	0.734548	3.79859	0.000145519	0.00260545	Chromoplast specific lycopene beta cyclase
NbS00013786g0002	147.71	2.79008	0.54853	5.08647	3.65e-07	2.16e-05	F box
NbS00001397g0003	102.576	2.78878	0.585253	4.76508	1.89e-06	8.18e-05	Hydroxyacylglutathione hydrolase
NbS00032880g0007	56.3579	2.78557	0.463448	6.01055	1.85e-09	2.56e-07	Calcium binding EF hand
NbC25859119g0004	303.12	2.78374	0.447372	6.22244	4.89e-10	8.27e-08	Calcium binding protein Caleosin
NbS00055998g0002	40.5489	2.77937	0.809003	3.43554	0.000591366	0.00764917	unknown protein
NbS00029393g0102	96.5685	2.7774	0.62438	4.44825	8.66e-06	0.000283773
NbS00008548g0001	13.7223	2.76557	0.710443	3.89274	9.91e-05	0.00196007
NbS00037717g0008	174.122	2.76337	0.497167	5.55823	2.73e-08	2.44e-06	Bifunctional N succinyldiaminopimelate aminotransferase/acetylornithine transaminase protein
NbS00001592g0005	25.8292	2.76062	0.717673	3.84662	0.000119757	0.00225113	Amino acid permease
NbS00044244g0003	1312.49	2.75856	0.618314	4.46142	8.14e-06	0.000269954	Cytochrome P450
NbS00011121g0004	41.2073	2.7585	0.962566	2.86577	0.00415993	0.0329632	Receptor protein kinase At5g59670
NbS00033465g0001	176.726	2.75714	0.482345	5.71612	1.09e-08	1.16e-06	Cell division protease ftsH 3
NbS00004061g0006	327.924	2.75682	0.712714	3.86806	0.000109707	0.00210916	UDP glycosyltransferase 74F1
NbS00001411g0109	254.583	2.75508	0.846253	3.25562	0.00113146	0.0125181
NbS00005011g0001	14.8983	2.75157	0.740769	3.71447	0.000203627	0.00337664	P loop containing nucleoside triphosphate hydrolases
NbS00013772g0016	80.392	2.74197	0.561256	4.88541	1.03e-06	4.94e-05	RING zinc finger containing protein
NbS00001767g0002	17.2778	2.72938	0.794611	3.43486	0.000592863	0.00766383	Ethylene responsive transcription factor 1A
NbS00006716g0007	54.2544	2.72717	0.729662	3.73758	0.000185799	0.00313878	cytochrome P450
NbS00013000g0001	549.233	2.72574	0.559898	4.86828	1.13e-06	5.29e-05	Thioredoxin H
NbS00018381g0013	14.4749	2.72518	0.820598	3.32097	0.000897045	0.0104761	Serine/threonine protein kinase B raf
NbS00005266g0004	17.1231	2.72018	0.790354	3.44172	0.000578024	0.00752269	Receptor kinase
NbS00014206g0003	7.87979	2.71265	0.947389	2.86329	0.00419267	0.0331232	Protease inhibitor/seed storage/lipid transfer protein
NbS00027224g0003	127.768	2.71182	0.436755	6.20903	5.33e-10	8.83e-08	Ninja Os03g0214200
NbS00017804g0009	6.63164	2.70827	0.909678	2.97718	0.00290914	0.0253501	GID1 gibberellin receptor
NbS00027106g0015	216.084	2.70687	0.59304	4.5644	5.01e-06	0.000182161	Proteinase inhibitor propeptide
NbS00025697g0005	173.084	2.70666	0.524208	5.16333	2.43e-07	1.56e-05	Clathrin light chain 2
NbS00058546g0003	247.311	2.70435	0.568317	4.75853	1.95e-06	8.4e-05	9 cis epoxycarotenoid dioxygenase
NbS00041117g0006	36.1123	2.69363	0.887452	3.03524	0.00240343	0.0219728	Cation/H+ antiporter 18
NbS00006093g0004	25.7841	2.67167	0.652924	4.09185	4.28e-05	0.00101976	uncharacterized protein LOC100249110
NbS00023132g0001	798.548	2.67042	0.855114	3.12287	0.00179094	0.0175303	Lipase/lipooxygenase PLAT/LH2
NbS00002545g0001	2224.35	2.66974	0.820955	3.252	0.00114598	0.0126159	Isochorismatase hydrolase
NbS00037455g0107	486.222	2.6696	0.973503	2.74226	0.0061018	0.0435449
NbS00029619g0002	249.067	2.66625	0.316333	8.42864	3.5e-17	4.34e-14	Hydrolase alpha/beta fold
NbS00043886g0001	644.794	2.66569	0.475669	5.60409	2.09e-08	1.96e-06	Alkaline alpha galactosidase 2
NbS00062251g0003	126.546	2.65943	0.362326	7.33989	2.14e-13	9.7e-11	Solute carrier family 2 facilitated glucose transporter member 3
NbS00007899g0006	29.1076	2.65764	0.923604	2.87747	0.00400881	0.0320329	F16G16.9 protein Fragment
NbS00021355g0006	709.574	2.65581	0.621311	4.27452	1.92e-05	0.000539488	Integrin linked kinase associated serine/threonine phosphatase 2C
NbS00004569g0028	60.0251	2.65527	0.89914	2.95312	0.00314583	0.0268148	Phosphoglycerate mutase
NbS00023299g0005	38.477	2.65165	0.974982	2.71969	0.00653428	0.0457877	Cc nbs lrr%2C resistance protein with an R1 specific domain
NbS00038242g0003	62.2305	2.6465	0.962719	2.74899	0.00597792	0.0428856	Sex determination protein tasselseed 2
NbS00030186g0001	36.9533	2.64643	0.640861	4.12949	3.64e-05	0.000899529	F box
NbS00017574g0006	20.0214	2.63836	0.976498	2.70186	0.0068953	0.0476609	Cathepsin B cysteine proteinase
NbS00048704g0005	10374.7	2.63761	0.568288	4.64133	3.46e-06	0.000133719	class I heat shock protein 3
NbS00043372g0002	10.0396	2.6362	0.8805	2.99398	0.00275366	0.0243266	Seed maturation protein PM41
NbS00000281g0015	298.909	2.63469	0.809764	3.25365	0.00113933	0.0125788	Phosphoenolpyruvate carboxylase
NbS00008947g0010	56.5118	2.633	0.551718	4.77236	1.82e-06	7.93e-05	Oxidoreductase 2OG Fe oxygenase
NbS00014603g0010	792.868	2.63016	0.385488	6.82294	8.92e-12	2.79e-09	Hydrolase alpha/beta fold
NbS00001744g0011	206.356	2.62957	0.469803	5.59717	2.18e-08	2.01e-06	Cinnamoyl CoA reductase protein
NbS00017360g0015	34.8183	2.62909	0.773125	3.40061	0.000672367	0.00843084	MLO protein 1
NbS00046350g0005	1046.17	2.62868	0.652664	4.02762	5.63e-05	0.00126061	Nitrate transporter 1.7
NbS00044751g0005	474.867	2.62815	0.605448	4.34083	1.42e-05	0.00042232	Susceptibility homeodomain transcription factor Fragment
NbS00015500g0001	44.3801	2.62312	0.875716	2.9954	0.00274082	0.0242335	unknown protein
NbS00002336g0010	10.0533	2.623	0.93706	2.79918	0.0051233	0.038324	Sucrose synthase
NbS00019196g0005	154.039	2.62153	0.58041	4.51668	6.28e-06	0.000219181	Cinnamyl alcohol dehydrogenase protein
NbS00030696g0001	83.119	2.61682	0.520412	5.02836	4.95e-07	2.74e-05	Aromatic L amino acid decarboxylase
NbS00004153g0004	11502.7	2.61346	0.308592	8.46899	2.48e-17	3.37e-14	Solanesyl diphosphate synthase
NbS00016165g0010	48.2737	2.61217	0.621887	4.20039	2.66e-05	0.00070073	Chitinase
NbS00049768g0003	8.66615	2.61199	0.866744	3.01356	0.00258198	0.0231638
NbS00008375g0031	7.43031	2.60697	0.939158	2.77586	0.0055056	0.0404175	Genomic DNA chromosome 5 P1 clone MFB13
NbS00002728g0011	29.6028	2.60607	0.854206	3.05086	0.00228184	0.0211034	UDP glucose salicylic acid glucosyltransferase
NbS00010607g0023	16.1845	2.60537	0.754488	3.45316	0.000554053	0.00728936	Cathepsin B cysteine proteinase
NbS00009622g0021	174.085	2.60519	0.737156	3.53411	0.000409155	0.00576944	Auxin induced protein PCNT115
NbS00022422g0001	6.1818	2.59878	0.963157	2.69819	0.00697178	0.0480666	RNA binding protein
NbS00019527g0008	1100.59	2.59743	0.551364	4.71091	2.47e-06	0.000101775	Zinc finger CCCH domain containing protein 66
NbS00004220g0003	421.848	2.59719	0.712484	3.64526	0.000267123	0.00416612	NAC domain protein
NbS00051747g0003	6.17627	2.5961	0.923384	2.81151	0.00493099	0.0373348
NbS00024833g0206	89.5775	2.59316	0.48149	5.38571	7.22e-08	5.58e-06
NbS00002551g0009	24.4578	2.5929	0.676877	3.83069	0.000127784	0.00236516
NbS00019850g0009	14.7455	2.59277	0.769441	3.36968	0.000752548	0.00916407	Polyketide cyclase/dehydrase and lipid transport
NbS00023055g0006	9.8212	2.58737	0.837872	3.08802	0.00201492	0.019194	Bidirectional sugar transporter SWEET3
NbS00013920g0004	10.9631	2.58429	0.892666	2.89502	0.00379131	0.0307192	Cathepsin B cysteine proteinase
NbS00016802g0005	10.9427	2.58423	0.803083	3.21789	0.00129139	0.0137402	GRAS family transcription factor
NbS00007878g0003	119.658	2.58104	0.43643	5.91399	3.34e-09	4.21e-07	unknown protein
NbS00009948g0012	9.72347	2.58069	0.936194	2.75658	0.00584092	0.0421463	NAC domain protein IPR003441
NbS00016511g0004	359.633	2.57915	0.573333	4.49851	6.84e-06	0.000234896	Myo inositol transporter 1
NbS00035347g0006	388.422	2.57828	0.633177	4.07198	4.66e-05	0.00109034	Tryptophan synthase beta chain 2 chloroplastic
NbS00048703g0001	16342.1	2.57645	0.614433	4.19322	2.75e-05	0.000719793	Non specific lipid transfer protein 2
NbS00026233g0007	117.099	2.57336	0.42455	6.06138	1.35e-09	1.94e-07	Cytokinin riboside 5%26apos monophosphate phosphoribohydrolase LOG
NbS00005198g0003	159.837	2.56941	0.622166	4.12978	3.63e-05	0.000899115	Early nodulin protein 2
NbS00036798g0005	1078.51	2.56915	0.43043	5.9688	2.39e-09	3.15e-07	DNA binding protein
NbS00020064g0001	58.8611	2.56542	0.579551	4.42655	9.58e-06	0.000306715	Auxin responsive
NbS00007380g0005	12.1906	2.56022	0.691499	3.70242	0.000213551	0.00349074	Geranylgeranyl diphosphate reductase chloroplastic
NbS00013336g0022	39.4349	2.5596	0.730882	3.50206	0.000461673	0.00632211	Ectonucleotide pyrophosphatase/phosphodiesterase family member 1
NbS00022146g0009	274.443	2.55678	0.649674	3.93548	8.3e-05	0.00169922
NbS00020991g0022	3310.12	2.55545	0.631535	4.04641	5.2e-05	0.00118556	Formate dehydrogenase mitochondrial
NbS00045861g0002	12.0075	2.55477	0.795187	3.2128	0.00131449	0.0139369	unknown protein
NbS00048684g0013	120.248	2.551	0.47161	5.40913	6.33e-08	5e-06	Cytochrome P450 76C4
NbS00013378g0019	115.626	2.54516	0.674625	3.7727	0.000161491	0.00282669	Receptor kinase
NbC25425791g0001	34.3598	2.54107	0.567598	4.47688	7.57e-06	0.000254797	Genomic DNA chromosome 5 P1 clone MBG8
NbS00023651g0001	272.966	2.54069	0.444092	5.72109	1.06e-08	1.13e-06	Amino acid transporter
NbS00029786g0014	302.608	2.5381	0.45326	5.59966	2.15e-08	2e-06	UPF0497 membrane protein 16
NbS00008785g0014	15.3296	2.53118	0.802471	3.15424	0.00160918	0.0162221	MATE efflux 9
NbS00019962g0006	34.3913	2.52825	0.549838	4.59818	4.26e-06	0.000158953	Serine/threonine protein phosphatase Fragment
NbS00008375g0009	20.1068	2.52705	0.572623	4.41312	1.02e-05	0.000322231	F box
NbS00027042g0001	307.239	2.52574	0.829909	3.04339	0.00233928	0.0215356	class I heat shock protein
NbS00022406g0003	9.45874	2.52555	0.924649	2.73136	0.00630744	0.0445829	small RNA degrading nuclease 1
NbS00015353g0006	21.1156	2.5249	0.703365	3.58975	0.000330993	0.00491184
NbS00033880g0008	188.619	2.52113	0.449277	5.61153	2.01e-08	1.91e-06	Genomic DNA chromosome 5 P1 clone MBG8
NbS00007750g0021	20.9344	2.51655	0.737617	3.41173	0.000645522	0.00819155	Annexin
NbS00006585g0011	39.9548	2.51027	0.901012	2.78606	0.0053353	0.0394977	Necrotic spotted lesions 1 Fragment
NbS00001247g0014	63.1899	2.5096	0.473843	5.29628	1.18e-07	8.47e-06	Methyl CpG binding domain containing protein 10
NbS00027926g0006	14.0546	2.50656	0.684915	3.65966	0.000252547	0.00398144	Protein disulfide isomerase
NbS00035691g0007	21.0753	2.50328	0.856047	2.92424	0.00345304	0.028692
NbS00001604g0014	434.786	2.50273	0.583531	4.28895	1.8e-05	0.000513147	Haloacid dehalogenase hydrolase HAD
NbS00025104g0001	67.442	2.50242	0.454786	5.50242	3.75e-08	3.23e-06	Serine rich protein
NbS00002296g0007	156.472	2.49774	0.662341	3.77109	0.000162538	0.00283913	Xenotropic and polytropic retrovirus receptor
NbS00027415g0104	34.6253	2.49722	0.809368	3.0854	0.0020328	0.019312
NbS00051442g0001	155.938	2.49632	0.71578	3.48755	0.000487476	0.00660062	unknown protein
NbS00038059g0012	136.56	2.49295	0.405365	6.14988	7.75e-10	1.21e-07	NAC domain transcription factor
NbS00014038g0001	72.9254	2.49047	0.601758	4.13866	3.49e-05	0.000873747	Plant protein of unknown function DUF827
NbC25691989g0001	131.412	2.49002	0.497913	5.0009	5.71e-07	3.08e-05	Calcium binding protein Caleosin
NbS00006300g0001	91.4055	2.48744	0.503401	4.94126	7.76e-07	3.92e-05	Wound induced protein 1
NbS00031948g0008	178.456	2.47922	0.77054	3.21751	0.00129309	0.0137493	Xenotropic and polytropic retrovirus receptor
NbS00011315g0003	2633.05	2.47544	0.665442	3.71999	0.00019923	0.00332331	Glutaredoxin
NbS00008426g0001	120.706	2.47442	0.759426	3.25827	0.00112093	0.0124179	Cytochrome P450
NbS00040894g0003	106.757	2.47416	0.559965	4.41842	9.94e-06	0.000316086	sarcosine oxidase
NbS00005251g0104	406.156	2.46638	0.539937	4.5679	4.93e-06	0.00017945
NbS00024295g0007	136.794	2.46228	0.719096	3.42413	0.000616767	0.00789309	Receptor protein kinase
NbS00010692g0008	35.168	2.46047	0.512427	4.80161	1.57e-06	6.99e-05	Protein transport protein Sec61 beta subunit
NbS00027843g0014	134.555	2.46009	0.2798	8.79229	1.47e-18	2.81e-15	Nuclear transcription factor Y subunit A 2
NbS00048319g0003	119.837	2.45912	0.434949	5.65383	1.57e-08	1.55e-06	Auxin induced SAUR protein
NbS00013776g0016	1143.37	2.45636	0.313664	7.83118	4.83e-15	3.52e-12	Prostaglandin G/H synthase 2
NbS00014876g0019	783.067	2.45357	0.697469	3.51782	0.000435112	0.00604553	Purple acid phosphatase
NbS00017079g0006	25.8642	2.45276	0.715509	3.42799	0.000608059	0.00781481
NbS00011404g0005	11.303	2.45103	0.790966	3.09877	0.00194324	0.0186755	Nitrate transporter 1.5
NbS00042547g0004	49.561	2.44889	0.888	2.75775	0.00582003	0.042053	unknown protein
NbS00000898g0009	595.117	2.44738	0.446102	5.48615	4.11e-08	3.48e-06	Phosphatidylinositol 3 and 4 kinase family Fragment
NbS00006918g0005	50.2751	2.43693	0.641497	3.79882	0.000145389	0.00260462	PLA2
NbS00009241g0006	137.655	2.43644	0.528863	4.60695	4.09e-06	0.000153347	CONSTANS zinc finger protein
NbS00040712g0012	706.743	2.42947	0.504873	4.81204	1.49e-06	6.71e-05	Flavoprotein wrbA
NbS00046729g0003	60.2035	2.42737	0.571332	4.24862	2.15e-05	0.000593129	Glycosyltransferase
NbS00022598g0014	165.115	2.42675	0.540335	4.49119	7.08e-06	0.000241144	Major facilitator family transporter
NbS00028569g0015	1448.37	2.42411	0.672717	3.60346	0.000314005	0.00471276	Pyruvate phosphate dikinase
NbS00029633g0002	81.6177	2.42184	0.559169	4.33115	1.48e-05	0.000437631	unknown protein
NbS00022862g0004	1729.11	2.41827	0.413641	5.84629	5.03e-09	5.99e-07	Cytochrome P450
NbS00034649g0008	689.482	2.41724	0.657916	3.67408	0.000238706	0.0038073	unknown protein
NbS00002670g0023	42.0341	2.4057	0.792372	3.03607	0.00239681	0.0219343	Membrane protein
NbS00001830g0007	340.111	2.40373	0.581683	4.13236	3.59e-05	0.000893266	Cytoplasmic membrane protein
NbS00006275g0116	419.329	2.39916	0.570938	4.20214	2.64e-05	0.000697675
NbS00000414g0010	77.2268	2.395	0.624138	3.83729	0.000124398	0.00231221	Phospholipase A1 IIgamma
NbS00024468g0003	82.9702	2.39337	0.422838	5.66024	1.51e-08	1.51e-06	Monosaccharide sensing protein 2
NbS00039857g0001	278.976	2.39083	0.58269	4.10309	4.08e-05	0.000982393	Auxin responsive
NbC26152828g0003	693.689	2.38723	0.542557	4.39996	1.08e-05	0.000337596	NAC domain protein IPR003441
NbS00039883g0004	56.5158	2.38722	0.494243	4.83005	1.36e-06	6.25e-05	Genomic DNA chromosome 5 P1 clone MBG8
NbS00023431g0001	177.314	2.38633	0.300829	7.9325	2.15e-15	1.68e-12	Ethylene responsive transcription factor ERF034
NbS00014848g0119	9.83612	2.3831	0.884082	2.69556	0.00702697	0.0483494
NbS00010106g0001	16.1887	2.3803	0.785725	3.02943	0.00245014	0.0223032
NbS00037407g0008	23.8352	2.37881	0.593011	4.01142	6.04e-05	0.00133271	Squamosa promoter binding protein
NbS00045664g0003	13029.2	2.3769	0.597585	3.97751	6.96e-05	0.00149019
NbS00019702g0001	55.7205	2.37285	0.750556	3.16145	0.00156986	0.0159705	U box domain containing protein
NbS00001173g0004	79.7857	2.36993	0.426208	5.5605	2.69e-08	2.42e-06	Amino acid transporter
NbS00047436g0006	80.3235	2.36635	0.595962	3.97064	7.17e-05	0.00152532	Serine/threonine kinase receptor
NbS00023927g0006	25.5183	2.36355	0.732983	3.22456	0.00126166	0.0135022	Receptor kinase RLK
NbS00020016g0007	223.676	2.36178	0.449612	5.25292	1.5e-07	1.02e-05	BZIP transcription factor
NbS00023745g0003	218.086	2.36172	0.839587	2.81295	0.00490888	0.0372146	Glutamate decarboxylase
NbS00007247g0010	128.509	2.35767	0.61113	3.85789	0.00011437	0.00217308	Nuclease
NbS00022638g0012	82.0561	2.35697	0.732272	3.21871	0.00128769	0.0137113	Receptor protein kinase
NbS00000680g0003	278.453	2.35082	0.478044	4.91758	8.76e-07	4.33e-05	Sulfate transporter
NbS00014113g0011	38.2458	2.34974	0.50469	4.65582	3.23e-06	0.000126866
NbS00008723g0001	33.8732	2.3412	0.555813	4.2122	2.53e-05	0.000672766	AT2G46550 protein Fragment
NbS00038103g0004	1001.59	2.34061	0.266435	8.78492	1.56e-18	2.87e-15	Protein phosphatase 2C
NbS00001542g0014	64.7275	2.33558	0.531274	4.39619	1.1e-05	0.000342464	Pleiotropic drug resistance protein 2
NbS00006932g0117	160.378	2.33447	0.681137	3.42731	0.000609592	0.00782974
NbS00008396g0008	3626.1	2.32661	0.344962	6.74452	1.54e-11	4.35e-09	Aldehyde dehydrogenase 7b
NbS00004424g0012	61.4086	2.32435	0.657291	3.53625	0.000405848	0.00573823	sugar transporter 14
NbS00031868g0014	12.5143	2.32424	0.71522	3.24969	0.00115532	0.012689	Rop interactive crib motif containing protein 1
NbS00018395g0009	13.5829	2.32236	0.840219	2.76399	0.00570998	0.0414922	unknown protein
NbS00012344g0120	37.2645	2.32072	0.715058	3.2455	0.00117244	0.0128104
NbS00017404g0003	97.7799	2.31847	0.553187	4.19111	2.78e-05	0.000725215	Ubiquitin carboxyl terminal hydrolase
NbS00022757g0014	430.061	2.31741	0.499824	4.63646	3.54e-06	0.000136159	S adenosylmethionine dependent methyltransferase Fragment
NbS00034489g0003	57.2955	2.31664	0.623622	3.71481	0.000203356	0.00337348	unknown protein
NbS00045211g0002	38.2675	2.31217	0.635164	3.64027	0.000272358	0.00423056
NbS00038800g0019	253.163	2.31151	0.595663	3.88057	0.000104211	0.00202844	6 phosphogluconolactonase
NbS00026936g0004	8.32975	2.31121	0.846738	2.72954	0.0063422	0.0447762	Ras related protein Rab 21
NbS00004954g0006	108.96	2.30914	0.621253	3.71691	0.000201671	0.00335078	Low affinity zinc transporter
NbS00023093g0026	128.297	2.30723	0.511763	4.50839	6.53e-06	0.000226789	unknown protein
NbS00050320g0012	11.5463	2.30637	0.71323	3.2337	0.00122197	0.0131945	tetratricopeptide repeat TPR containing protein
NbS00004527g0005	55.0556	2.30617	0.651691	3.53875	0.000402034	0.00569771	Cytochrome P450
NbS00002763g0002	55.4747	2.30416	0.589092	3.91138	9.18e-05	0.00184321	calcium binding protein CML10
NbS00013183g0009	85.7236	2.30189	0.497124	4.63043	3.65e-06	0.000139171	Indole 3 acetic acid induced protein ARG2
NbS00001604g0009	13.5332	2.30092	0.735131	3.12995	0.00174835	0.017218
NbS00031594g0005	18.759	2.29173	0.709004	3.23232	0.0012279	0.0132449	LRR receptor serine/threonine protein kinase RLP
NbS00001284g0002	9866.11	2.28559	0.667888	3.42212	0.000621355	0.00793736
NbS00032475g0033	71.0706	2.28177	0.787454	2.89766	0.0037596	0.0305616	LRR receptor serine/threonine protein kinase RLP
NbS00004764g0009	87.8428	2.28063	0.755172	3.02001	0.00252768	0.0228173	cyclic nucleotide gated ion channel 18
NbS00052770g0005	893.524	2.28061	0.384905	5.92513	3.12e-09	4e-07	3 methyl 2 oxobutanoate dehydrogenase 2 methylpropanoyl transferring
NbS00047990g0006	17.649	2.27854	0.627178	3.633	0.00028014	0.0043165	Endonuclease/exonuclease/phosphatase
NbS00013676g0001	23.5777	2.27802	0.675855	3.37058	0.0007501	0.0091419	unknown protein
NbS00010031g0003	26.3977	2.2769	0.722205	3.1527	0.00161766	0.016292	LOB domain protein 1
NbS00005104g0007	19.3333	2.27281	0.599609	3.79049	0.000150352	0.00267147
NbS00026357g0009	16.2625	2.26924	0.605176	3.74971	0.000177038	0.00302728
NbS00016019g0004	55.4397	2.26671	0.781916	2.89892	0.00374448	0.0304836	Peptide transporter protein
NbS00038167g0001	72.5872	2.26469	0.548448	4.12927	3.64e-05	0.000899529	Transcription factor WRKY
NbS00003385g0206	454.692	2.26322	0.442099	5.11927	3.07e-07	1.88e-05
NbS00000617g0017	244.951	2.26025	0.66732	3.38705	0.000706479	0.00875907	Myrosinase binding protein Fragment
NbS00035154g0005	68.9435	2.25923	0.72331	3.12346	0.00178739	0.0175207	Gibberellin receptor GID1B
NbS00017476g0009	45.066	2.25857	0.586783	3.84907	0.000118567	0.00223173	UDP glycosyltransferase 89B1
NbS00019469g0101	17.082	2.25833	0.694288	3.25273	0.00114303	0.0126046
NbS00017331g0104	87.8404	2.25708	0.353806	6.37943	1.78e-10	3.47e-08
NbS00015528g0002	869.386	2.25617	0.492379	4.58217	4.6e-06	0.000169526	uncharacterized protein At3g27210
NbS00006306g0012	40.033	2.25459	0.765559	2.94503	0.00322923	0.0273624	CONSTANS zinc finger protein
NbS00005426g0004	39.4067	2.2503	0.650093	3.4615	0.000537172	0.00711605	Plant basic secretory protein BSP
NbS00016307g0213	68.1135	2.24941	0.665501	3.38003	0.000724789	0.00893687
NbS00037349g0002	32.0676	2.2491	0.743429	3.02531	0.00248381	0.022532	Zinc finger protein CONSTANS 4
NbS00035760g0003	1794	2.24848	0.432242	5.20191	1.97e-07	1.31e-05	uncharacterized protein LOC100855285
NbS00034065g0008	1249.01	2.24717	0.528885	4.24888	2.15e-05	0.000592825	Glutathione S transferase
NbS00021335g0001	993.749	2.24462	0.454814	4.93525	8e-07	4.02e-05	abscisic acid responsive elements binding factor 2
NbS00030577g0007	17.1846	2.2423	0.629622	3.56135	0.000368959	0.00533462	CCT motif
NbS00049483g0002	111.175	2.24176	0.663558	3.37839	0.000729105	0.00896131	UDP glucosyltransferase family 1 protein
NbS00002975g0003	9.16179	2.24173	0.817941	2.7407	0.00613084	0.0436857
NbS00038462g0008	14.9671	2.24042	0.632477	3.5423	0.000396659	0.00564008	Aldehyde dehydrogenase family 2 member B4 mitochondrial
NbS00050924g0007	336.301	2.23847	0.456034	4.90856	9.17e-07	4.49e-05	Glutathione S transferase
NbS00057057g0002	21.681	2.23591	0.74131	3.01615	0.00256004	0.0230213	unknown protein
NbS00003711g0003	406.839	2.23571	0.738166	3.02874	0.0024558	0.0223307	NAC domain protein IPR003441
NbS00000815g0015	7.99014	2.23459	0.811383	2.75406	0.00588618	0.0423721	Late blight resistance protein R1 A
NbS00058225g0005	63.4334	2.23394	0.659315	3.38827	0.000703354	0.00872879	Peroxidase
NbS00006986g0014	100.339	2.23295	0.351042	6.36093	2.01e-10	3.87e-08	G type lectin S receptor serine/threonine protein kinase
NbS00006998g0030	326.75	2.23261	0.378758	5.89455	3.76e-09	4.62e-07	Inositol 5 phosphatase 4
NbS00003328g0001	1220.59	2.23197	0.463634	4.81407	1.48e-06	6.65e-05	Cytochrome P450
NbS00010447g0101	136.647	2.23185	0.581483	3.8382	0.00012394	0.00230715
NbS00001559g0003	236.528	2.22989	0.382323	5.83248	5.46e-09	6.46e-07	Ferric reduction oxidase 8 mitochondrial
NbS00005343g0004	390.998	2.22978	0.542718	4.10855	3.98e-05	0.000963847	WRKY transcription factor 26
NbS00006790g0007	1444.34	2.2295	0.548125	4.0675	4.75e-05	0.00110476	Pectinacetylesterase protein Fragment
NbS00027936g0014	182.234	2.22863	0.499934	4.45785	8.28e-06	0.000273908	unknown protein
NbS00026614g0006	7.94002	2.22783	0.807943	2.75741	0.0058261	0.0420622	Receptor protein kinase
NbS00000909g0001	302.135	2.22611	0.678515	3.28086	0.00103491	0.0116421	Phospholipase A1 IIgamma
NbS00026416g0001	134.46	2.22278	0.434149	5.11985	3.06e-07	1.88e-05	Cytochrome P450
NbS00003068g0019	282.177	2.21783	0.772255	2.87188	0.00408036	0.0324689	Transmembrane protein 34
NbS00011365g0008	60.9875	2.21759	0.419941	5.28073	1.29e-07	9.02e-06	unknown protein
NbS00062221g0005	300.68	2.21728	0.294774	7.52197	5.4e-14	3.04e-11	U box domain containing protein 4
NbS00002496g0029	9.91713	2.21613	0.750872	2.95141	0.00316328	0.026931	Uncharacterised protein family UPF0114
NbS00030741g0010	195.63	2.21505	0.470405	4.70882	2.49e-06	0.000102727	unknown protein
NbS00018449g0011	221.053	2.2123	0.673672	3.28393	0.00102369	0.0115435	E3 ubiquitin protein ligase RHA2A
NbS00004080g0012	80.4698	2.21168	0.424856	5.20571	1.93e-07	1.28e-05	RING finger protein 170
NbS00004498g0018	15.715	2.21124	0.634559	3.48468	0.000492717	0.00665451	HIPL1 protein
NbS00029054g0007	479.683	2.20648	0.702665	3.14017	0.00168852	0.0167854	Long chain fatty acid CoA ligase
NbS00003259g0009	181.192	2.20133	0.393235	5.59802	2.17e-08	2e-06	Serine/threonine kinase
NbS00004508g0013	120.077	2.19685	0.592943	3.70499	0.000211398	0.00346737	Protein LURP one related 15
NbS00048042g0003	55.2443	2.19629	0.790927	2.77686	0.00548873	0.0403357	Glycosyltransferase
NbS00046740g0003	692.438	2.19169	0.304171	7.20544	5.79e-13	2.33e-10	Alcohol dehydrogenase 1
NbS00041328g0002	12.7047	2.18761	0.666603	3.28172	0.00103176	0.0116147	Proteasome subunit alpha type
NbS00002242g0001	426.643	2.18715	0.516149	4.23744	2.26e-05	0.0006158	Hydroxyproline rich glycoprotein
NbS00016502g0001	15.3603	2.18363	0.759119	2.87654	0.00402066	0.0320946	alpha/beta Hydrolases
NbS00008643g0003	401.068	2.17987	0.497831	4.37874	1.19e-05	0.000362275	Squamosa promoter binding protein
NbS00001236g0040	69.3758	2.17136	0.356261	6.09485	1.1e-09	1.65e-07	Senescence inducible chloroplast stay green protein 2
NbS00001625g0001	19.1887	2.17103	0.783136	2.77223	0.00556744	0.0407738	unknown protein
NbS00028720g0002	90.2629	2.17099	0.424415	5.11525	3.13e-07	1.91e-05	Serine/threonine protein kinase BRI1 1
NbS00043639g0008	12.4166	2.17034	0.771761	2.8122	0.00492045	0.0372762	pectinesterase/pectinesterase inhibitor 46
NbS00015202g0009	103.983	2.1679	0.598312	3.62336	0.000290795	0.00443092	Pyruvate decarboxylase
NbS00000760g0023	26.7723	2.16749	0.7418	2.92193	0.00347871	0.0288407	11 beta hydroxysteroid dehydrogenase
NbS00044364g0004	19.1682	2.16573	0.657779	3.29249	0.000993047	0.0112828
NbS00008984g0009	77.2043	2.16097	0.4598	4.69981	2.6e-06	0.0001063	Mitogen activated protein kinase kinase kinase A
NbS00004502g0007	210.234	2.16062	0.551663	3.91657	8.98e-05	0.0018144	leucine rich repeat receptor protein kinase IMK3
NbS00008341g0001	546.784	2.16006	0.40152	5.3797	7.46e-08	5.74e-06	Receptor kinase
NbS00024985g0012	1642.84	2.15951	0.748422	2.88541	0.00390903	0.031414	1 aminocyclopropane 1 carboxylate oxidase
NbS00009286g0009	3058.68	2.15218	0.403747	5.33053	9.79e-08	7.2e-06	Lipoxygenase
NbS00029833g0004	891.52	2.15188	0.547326	3.93161	8.44e-05	0.0017226	High affinity sulfate transporter 2
NbS00030139g0010	168.142	2.15111	0.373869	5.75364	8.73e-09	9.55e-07	Beta 1 3 galactosyltransferase 6
NbS00023594g0004	161.957	2.15048	0.772869	2.78246	0.00539489	0.0398055	Inorganic phosphate transporter
NbS00006300g0002	151.333	2.1476	0.422929	5.07792	3.82e-07	2.23e-05
NbS00024597g0009	7.59717	2.146	0.798373	2.68797	0.00718876	0.0491343	Solute carrier family 15 member 4
NbS00020618g0006	19.7464	2.1453	0.679502	3.15717	0.00159308	0.0161247	Ring finger protein
NbS00034440g0002	84.0045	2.1452	0.438249	4.89493	9.83e-07	4.74e-05	Calcium/calmodulin protein kinase
NbS00002633g0004	12.2991	2.14513	0.732338	2.92915	0.00339888	0.0283647	unknown
NbS00000715g0209	592.631	2.14337	0.294164	7.28632	3.19e-13	1.36e-10
NbS00038345g0012	12.3799	2.14224	0.653257	3.27932	0.00104059	0.0116905	MADS box transcription factor 1
NbS00037676g0002	80.6721	2.14219	0.319927	6.69586	2.14e-11	5.69e-09	Protein kinase
NbS00006732g0006	43.2381	2.13919	0.493339	4.33616	1.45e-05	0.000429283	carboxylesterase 17
NbC26100015g0001	1316.17	2.13838	0.441216	4.84655	1.26e-06	5.81e-05	Peptidyl prolyl cis trans isomerase
NbS00003990g0012	93.5407	2.13819	0.564703	3.78641	0.000152841	0.00270445	Cleavage and polyadenylation specificity factor subunit 5
NbS00017717g0013	55.3989	2.13703	0.510976	4.18225	2.89e-05	0.000747158	Arogenate dehydrogenase 1 chloroplastic
NbS00044848g0007	469.536	2.12662	0.504917	4.21183	2.53e-05	0.000673274	Palmitoyltransferase
NbS00045503g0004	207.968	2.12483	0.616051	3.44911	0.000562437	0.00736981
NbS00059037g0007	82.587	2.12356	0.748834	2.83582	0.00457086	0.035305	Regulator of chromosome condensation RCC1 domain containing protein
NbS00004763g0015	53.3219	2.12275	0.430126	4.93518	8.01e-07	4.02e-05	Haloacid dehalogenase hydrolase HAD
NbS00001134g0002	24.2665	2.12192	0.630651	3.36464	0.000766426	0.00930355	LRR receptor serine/threonine protein kinase RLP
NbS00038819g0014	235.639	2.12124	0.329841	6.4311	1.27e-10	2.58e-08	Primary amine oxidase
NbS00036245g0001	14.1879	2.12112	0.695084	3.05161	0.0022762	0.0210651
NbS00027081g0104	48.6578	2.11897	0.534427	3.96494	7.34e-05	0.00155568
NbS00017410g0011	3326.6	2.11558	0.320043	6.61032	3.83e-11	9.47e-09	Tetratricopeptide repeat protein 38
NbS00003603g0005	19.5856	2.11258	0.526276	4.0142	5.96e-05	0.0013226
NbS00019633g0010	24.2549	2.111	0.659354	3.20162	0.00136656	0.0143556	Adenylate kinase
NbS00019720g0013	2306.71	2.10912	0.459385	4.59118	4.41e-06	0.000163518	Homeobox leucine zipper protein
NbS00021948g0007	434.718	2.1076	0.466074	4.52203	6.12e-06	0.000214951	Nucleoredoxin 2
NbS00020956g0003	37.1085	2.10743	0.45173	4.66525	3.08e-06	0.000122308	Plant protein of unknown function DUF247
NbS00001933g0008	13.7986	2.10328	0.690286	3.04697	0.00231163	0.0213195
NbS00006732g0003	18.3004	2.0985	0.691628	3.03415	0.00241217	0.0220432	unknown protein
NbS00013547g0003	17.7917	2.09502	0.666057	3.14541	0.00165854	0.0165458
NbS00021514g0029	25.9892	2.0938	0.461085	4.54103	5.6e-06	0.000200802	Glucan endo 1 3 beta glucosidase 4
NbS00019384g0018	113.222	2.09311	0.465412	4.49733	6.88e-06	0.00023581	FAD binding domain containing protein
NbS00059872g0002	11.9424	2.09299	0.698825	2.99501	0.00274435	0.0242545
NbS00010074g0018	101.002	2.09217	0.524997	3.9851	6.75e-05	0.00145662	1 deoxy D xylulose 5 phosphate synthase 2
NbS00014106g0001	66.6387	2.08994	0.757223	2.76001	0.00577994	0.0418349	NaCl inducible Ca2+ binding protein
NbS00020281g0004	54.6278	2.08956	0.576709	3.62325	0.000290924	0.00443092	Receptor protein kinase
NbS00035211g0002	957.192	2.08931	0.536273	3.89598	9.78e-05	0.00193923	Amino acid permease 6
NbS00000760g0005	329.449	2.08888	0.69805	2.99244	0.00276754	0.0243981	Inositol tetrakisphosphate 1 kinase 1
NbS00027647g0007	51.3446	2.0878	0.558591	3.73761	0.000185778	0.00313878	Cyclic nucleotide gated ion channel 1
NbS00032828g0004	15.5352	2.08716	0.685501	3.04472	0.00232898	0.0214548	Plant specific domain TIGR01570
NbS00016898g0005	436.705	2.08091	0.472864	4.40067	1.08e-05	0.000336999	Adenine nucleotide alpha hydrolases
NbS00022345g0006	53.9213	2.07618	0.51324	4.04525	5.23e-05	0.00118958	Nitrate transporter
NbC25928883g0001	108.799	2.0727	0.415043	4.99394	5.92e-07	3.15e-05	Calcium binding EF hand
NbS00008495g0019	299.39	2.07213	0.429195	4.82795	1.38e-06	6.31e-05	basic region/leucine zipper motif 60
NbS00007015g0008	200.097	2.0702	0.733753	2.82138	0.00478174	0.0364803
NbS00020946g0009	431.047	2.06959	0.587248	3.52421	0.000424743	0.00592455	Suppressor of disruption of TFIIS
NbS00009974g0006	9.97228	2.06803	0.752557	2.748	0.00599594	0.0430075	uncharacterized protein LOC100265785 isoform 2
NbS00057576g0008	284.619	2.06722	0.51422	4.02011	5.82e-05	0.00129397	Clathrin light chain 2
NbS00004050g0101	30.1411	2.06652	0.645138	3.20322	0.001359	0.0142939
NbS00004018g0010	28.7324	2.06599	0.654009	3.15896	0.00158333	0.0160526	Chromodomain helicase DNA binding protein 4
NbS00059816g0001	75.8903	2.06538	0.696128	2.96695	0.00300767	0.0260047	Cold shock protein 1
NbS00041294g0009	99.1354	2.06031	0.682096	3.02055	0.00252317	0.0227863	Dehydrin DHN1
NbS00008723g0002	179.411	2.06025	0.459645	4.48226	7.39e-06	0.000249251	AT2G46550 protein Fragment
NbS00001649g0023	28.0846	2.05985	0.51624	3.99009	6.6e-05	0.00143439	18.8 kDa class II heat shock protein
NbS00030154g0006	487.424	2.05751	0.37342	5.50992	3.59e-08	3.11e-06	uncharacterized protein LOC100267143
NbS00020414g0005	174.251	2.0553	0.572221	3.5918	0.000328404	0.00488028	mechanosensitive channel of small conductance 6
NbS00040816g0003	19.0874	2.05197	0.675805	3.03633	0.00239478	0.0219222	class IV heat shock protein
NbS00008913g0101	147.037	2.05047	0.337766	6.07067	1.27e-09	1.85e-07
NbS00013552g0004	58.4626	2.05045	0.737881	2.77884	0.00545534	0.0401183
NbS00037143g0001	224.663	2.04547	0.497747	4.10946	3.97e-05	0.000961114	GID1 gibberellin receptor
NbS00022592g0001	135.705	2.04416	0.59675	3.42549	0.000613682	0.00786792	hypothetical protein RCOM_0553590
NbS00009248g0006	64.925	2.04338	0.499662	4.08953	4.32e-05	0.00102696	BURP domain containing protein
NbS00019692g0011	105.122	2.04303	0.333828	6.12002	9.36e-10	1.43e-07
NbS00013714g0101	424.852	2.03962	0.456887	4.46417	8.04e-06	0.000267632
NbS00059667g0012	48.1358	2.03911	0.406931	5.01095	5.42e-07	2.94e-05	Dehydrin DHN1
NbS00043009g0009	787.035	2.0391	0.459922	4.43357	9.27e-06	0.000298704	BTB/POZ and TAZ domain containing protein 1
NbS00042539g0001	107.042	2.03644	0.373775	5.44831	5.09e-08	4.16e-06	uncharacterized protein LOC100259352
NbS00000462g0015	157.681	2.03567	0.459974	4.42562	9.62e-06	0.000307341	Mitogen activated protein kinase 7
NbS00003838g0027	40.0993	2.03512	0.449745	4.52506	6.04e-06	0.000212425	Ferric reductase oxidase
NbS00024147g0010	305.437	2.03354	0.716421	2.83846	0.00453313	0.0350735	ATP binding protein
NbS00007650g0110	27.5879	2.03343	0.490697	4.14395	3.41e-05	0.000859405
NbS00029914g0009	74.6708	2.03218	0.680555	2.98607	0.00282591	0.0247782	At1g31940/F5M6.6
NbS00007633g0001	75.2841	2.02949	0.594512	3.41371	0.000640852	0.00814453	Octicosapeptide/Phox/Bem1p domain containing protein
NbS00014250g0106	1178.99	2.02926	0.435991	4.65436	3.25e-06	0.000127279
NbS00033734g0007	119.608	2.0278	0.364904	5.55707	2.74e-08	2.45e-06	Auxin responsive protein
NbS00014327g0013	44.4191	2.02513	0.402352	5.03322	4.82e-07	2.69e-05	Palmitoyl protein thioesterase
NbS00024054g0001	88.6293	2.02257	0.560236	3.61021	0.000305952	0.00460827	Transcription factor WRKY
NbS00000042g0001	49.5583	2.02069	0.658977	3.06641	0.00216649	0.0202737	FAD binding domain containing protein
NbS00010965g0006	48.6519	2.01978	0.56826	3.55432	0.000378955	0.00544928	indole 3 acetic acid amido synthetase GH3.5
NbS00004655g0005	538.591	2.01888	0.45148	4.47168	7.76e-06	0.000259832	Homeobox leucine zipper protein HAT4
NbS00056501g0001	68.6339	2.01742	0.692915	2.9115	0.00359696	0.0295735	Ammonium transporter 1 member 1
NbS00026821g0004	62.2913	2.01556	0.393501	5.12211	3.02e-07	1.87e-05	Trehalose 6 phosphate phosphatase
NbS00010212g0012	11.5344	2.01206	0.687356	2.92724	0.00341985	0.0285059	EPIDERMAL PATTERNING FACTOR protein 1
NbS00032813g0006	304.703	2.01179	0.485463	4.14407	3.41e-05	0.000859405	Peptide transporter
NbS00009751g0011	13.2403	2.01077	0.713084	2.81982	0.00480511	0.036612	Integrase type DNA binding
NbS00004527g0004	42.229	2.00955	0.662816	3.03184	0.00243066	0.0221785	Cytochrome P450
NbS00004035g0006	226.025	2.00559	0.587192	3.41556	0.000636519	0.00810165	peptide/nitrate transporter
NbS00016355g0001	737.697	2.00448	0.483409	4.14655	3.38e-05	0.000851759	Formate dehydrogenase mitochondrial
NbS00023438g0008	21.973	2.00378	0.512535	3.90955	9.25e-05	0.00185548	Acyltransferase Fragment
NbS00024696g0002	75.7007	1.99836	0.592454	3.37301	0.000743506	0.00907722	Genomic DNA chromosome 5 P1 clone MHF15
NbS00012728g0014	1550.74	1.99354	0.525339	3.79476	0.000147785	0.00263373	Receptor protein kinase
NbS00002331g0106	30.4248	1.99086	0.46705	4.26263	2.02e-05	0.000563397
NbS00023196g0008	931.465	1.98925	0.490884	4.05239	5.07e-05	0.00116199	Glutathione S transferase
NbS00049504g0001	97.8491	1.98902	0.683434	2.91033	0.00361051	0.0296388	TCP family transcription factor
NbS00024147g0002	198.056	1.98113	0.711548	2.78425	0.0053651	0.0396619	ATP binding protein
NbS00013764g0001	105.196	1.97196	0.520372	3.78952	0.000150939	0.00267864	UDP glycosyltransferase 89B1
NbS00022596g0014	25.99	1.9716	0.523934	3.76306	0.000167847	0.00290815	SPX domain containing protein 4
NbS00056547g0005	51.2824	1.97072	0.549179	3.58849	0.000332604	0.0049271	Iron sulfur subunit of succinate dehydrogenase
NbS00009465g0012	13.0219	1.97005	0.714925	2.7556	0.00585844	0.0422248	F box protein PP2 A13
NbS00032980g0001	42.9942	1.96975	0.419901	4.69099	2.72e-06	0.000109926	Protein of unknown function DUF1639
NbS00021830g0008	15.2983	1.96813	0.727892	2.70387	0.00685362	0.0474505	Protein of unknown function DUF3741
NbS00003515g0001	914.341	1.96361	0.409213	4.7985	1.6e-06	7.09e-05	Glycine rich protein
NbS00000649g0008	465.258	1.96341	0.399909	4.90963	9.12e-07	4.47e-05	Ubiquitin conjugating enzyme E2 10
NbS00040890g0010	613.281	1.96246	0.626867	3.13059	0.00174456	0.0171887	unknown protein
NbS00007790g0004	233.237	1.96232	0.390941	5.01949	5.18e-07	2.83e-05	Mitochondrial carnitine/acylcarnitine carrier protein CACL
NbS00047419g0011	40.4158	1.96223	0.681102	2.88097	0.00396455	0.0317307	Heat shock protein 90 Fragment
NbS00007326g0018	12.8436	1.95854	0.631495	3.10143	0.00192588	0.0185612	unknown protein
NbS00054566g0003	594.363	1.95576	0.613567	3.18753	0.00143494	0.014896	Chaperone protein DnaJ 1
NbS00007762g0210	33.7802	1.95121	0.576282	3.38586	0.000709543	0.00877452
NbS00008344g0002	152.378	1.94947	0.668716	2.91524	0.00355414	0.0292956	Cytochrome P450 76A1 Fragment
NbS00038999g0004	1192.04	1.94943	0.720482	2.70573	0.0068155	0.0472486	Pleiotropic drug resistance protein 1
NbS00036208g0001	672.221	1.94923	0.4558	4.27651	1.9e-05	0.000535404	Malonyl CoA anthocyanin 3 O glucoside 6%26apos%26apos O malonyltransferase
NbS00006626g0008	838.022	1.94888	0.513986	3.79171	0.000149613	0.00266182	unknown protein
NbS00030714g0003	88.8557	1.94838	0.721652	2.69989	0.00693632	0.0478739	Ring H2 finger protein
NbS00026842g0009	486.702	1.94817	0.354163	5.50079	3.78e-08	3.26e-06	Heavy metal associated domain containing protein expressed
NbS00020932g0004	102.574	1.94747	0.537447	3.62357	0.000290569	0.00443092	ubiquitin associated UBA/TS N domain containing protein/octicosapeptide/Phox/Bemp1 PB1 domain containing protein
NbS00011065g0005	195.987	1.94627	0.266084	7.31449	2.58e-13	1.14e-10	Phosphoenolpyruvate carboxylase
NbS00038311g0006	389.204	1.94259	0.61553	3.15596	0.00159969	0.0161572	Hydroxycinnamoyl CoA quinate transferase
NbS00024156g0009	66.8205	1.94169	0.400827	4.84421	1.27e-06	5.85e-05	Transmembrane protein 56
NbS00019655g0004	483.701	1.9397	0.466173	4.1609	3.17e-05	0.000805749	FACT complex subunit SPT16
NbS00004570g0004	368.245	1.93358	0.364839	5.2998	1.16e-07	8.34e-06	DNA binding protein
NbS00006474g0109	47.5614	1.93308	0.568184	3.40221	0.000668422	0.00839884
NbS00016716g0007	205.345	1.93295	0.578451	3.3416	0.00083297	0.0099167	Armadillo/beta catenin repeat
NbS00036756g0009	617.344	1.93257	0.493504	3.91601	9e-05	0.00181772	Nbs lrr resistance protein
NbS00019172g0001	228.485	1.93255	0.403499	4.78948	1.67e-06	7.34e-05	Aspartic proteinase nepenthesin 1
NbS00031729g0010	72.5419	1.93199	0.69271	2.78904	0.00528646	0.0392114	ABC transporter C family member 9
NbS00026630g0102	320.832	1.92723	0.259166	7.43629	1.04e-13	5.2e-11
NbS00003193g0004	71.7913	1.91912	0.517381	3.70929	0.000207839	0.00342229	Serine rich protein
NbS00013366g0004	4817.87	1.91868	0.427407	4.48911	7.15e-06	0.000243045	Glyceraldehyde 3 phosphate dehydrogenase
NbS00011954g0005	26.5406	1.91835	0.706127	2.71671	0.00659334	0.0461252	3 oxoacyl reductase
NbS00008313g0012	93.8917	1.91075	0.372578	5.12846	2.92e-07	1.82e-05
NbS00025586g0014	79.4545	1.91009	0.48494	3.93882	8.19e-05	0.00168355	Cytochrome P450
NbS00053630g0004	232.081	1.90964	0.450019	4.24347	2.2e-05	0.000602986	Acetyl coenzyme A cis 3 hexen 1 ol acetyl transferase
NbS00002580g0004	49.9324	1.90634	0.450555	4.23109	2.33e-05	0.000628994	Lysine ketoglutarate reductase trans splicing related 1
NbS00005266g0010	60.8372	1.90538	0.652987	2.91795	0.00352341	0.0290935	Receptor serine/threonine kinase
NbS00026576g0004	505.576	1.90245	0.507769	3.74668	0.000179188	0.00305236	Dehydrin
NbS00009953g0012	1125.81	1.90151	0.489224	3.88678	0.000101583	0.00199473	Aspartic proteinase
NbS00015388g0006	174.015	1.90125	0.431122	4.40999	1.03e-05	0.000325697	Cysteine proteinase cathepsin F
NbS00023042g0004	29.8372	1.89944	0.47937	3.96236	7.42e-05	0.00156344	Calcium binding protein Caleosin
NbS00000293g0003	396.039	1.89644	0.350304	5.41369	6.17e-08	4.91e-06	AP2 ethylene responsive transcription factor At1g79700
NbS00027735g0001	19.8014	1.89602	0.55251	3.43165	0.00059993	0.00773624	Heat shock cognate 70 kDa protein
NbS00007537g0212	199.381	1.89551	0.505294	3.75131	0.000175915	0.00301052
NbS00001184g0014	125.852	1.89396	0.423895	4.46798	7.9e-06	0.00026353	Amino acid permease 6
NbS00031316g0005	2020.3	1.89245	0.337671	5.60442	2.09e-08	1.96e-06	3 methyl 2 oxobutanoate dehydrogenase 2 methylpropanoyl transferring
NbS00001765g0023	400.601	1.89202	0.524703	3.60589	0.000311083	0.00467887	glucose 6 phosphate 1 epimerase
NbS00003142g0008	524.531	1.89094	0.674285	2.80436	0.00504168	0.0378947	Protein of unknown function DUF581
NbS00006105g0005	247.922	1.8867	0.445179	4.23808	2.25e-05	0.00061486	Adiponectin receptor 2
NbS00006913g0015	237.919	1.88553	0.539977	3.49186	0.000479664	0.00651431	Cyclic nucleotide gated channel
NbS00047637g0005	607.039	1.88349	0.380347	4.95202	7.34e-07	3.75e-05	Protein phosphatase 2C
NbS00000283g0017	98.2708	1.88302	0.4171	4.51456	6.34e-06	0.000221201	Tryptophan aminotransferase related protein 2
NbS00032076g0009	285.356	1.88156	0.563407	3.33961	0.000838974	0.00997765	Monooxygenase FAD binding protein
NbS00021170g0013	495.423	1.88097	0.403949	4.65645	3.22e-06	0.00012682	Receptor kinase RLK
NbS00008313g0020	26.177	1.87819	0.477821	3.93075	8.47e-05	0.00172797
NbS00012071g0006	53.6704	1.87218	0.656291	2.85266	0.00433544	0.0339462	Avr9/Cf 9 rapidly elicited protein 146
NbS00050609g0006	54.4969	1.87106	0.537416	3.48159	0.00049845	0.00671904	Squalene synthase
NbS00008101g0018	28.3703	1.86866	0.674968	2.76852	0.00563115	0.0410962	Katanin p60 ATPase containing subunit
NbS00011917g0001	289.148	1.86807	0.334306	5.58792	2.3e-08	2.1e-06	ELF4 protein
NbS00038311g0007	185.711	1.86776	0.663203	2.81627	0.00485842	0.0368983	Hydroxycinnamoyl CoA quinate transferase
NbC25331100g0001	325.21	1.86766	0.502945	3.71344	0.000204459	0.00338434	Non specific lipid transfer protein
NbS00016019g0015	195.859	1.86582	0.575406	3.24261	0.00118441	0.0129024	Peptide transporter protein
NbS00021795g0010	91.203	1.86133	0.418256	4.45022	8.58e-06	0.000281617	Sucrase/ferredoxin domain protein
NbS00002009g0009	12.882	1.86013	0.693739	2.68131	0.00733337	0.049861	Serine threonine protein kinase
NbS00013761g0002	332.348	1.86012	0.344661	5.39697	6.78e-08	5.27e-06
NbS00022714g0007	82.3673	1.85798	0.599747	3.09793	0.00194875	0.0187224	Pleckstrin y domain containing family A Phosphoinositide binding specific member 1
NbS00021967g0006	193.089	1.85609	0.531994	3.48893	0.000484956	0.00657072	Cytochrome P450
NbS00020211g0004	411.232	1.85028	0.369708	5.00472	5.59e-07	3.02e-05	Ovarian cancer associated gene 2 protein
NbS00010176g0004	63.9608	1.84837	0.501283	3.68728	0.000226662	0.00365107	CYCLOPS
NbS00032705g0004	140.56	1.84615	0.317644	5.81202	6.17e-09	7.2e-07	Protein of unknown function DUF668
NbS00005934g0006	405.019	1.84172	0.470409	3.91514	9.04e-05	0.00182343	2 oxoglutarate 2OG and FeII dependent oxygenase
NbS00009085g0013	178.51	1.84147	0.421854	4.36519	1.27e-05	0.000382032	Protein phosphatase 2C
NbS00016189g0003	125.159	1.83981	0.657444	2.79842	0.00513526	0.0383795	bHLH transcription factor Upa20
NbS00041464g0007	464.045	1.83876	0.50359	3.65131	0.00026091	0.00408929	AKIN gamma
NbS00031488g0109	16.8426	1.83849	0.539595	3.40717	0.000656396	0.00828472
NbS00000220g0008	69.8258	1.83841	0.315396	5.8289	5.58e-09	6.54e-07	BTB/POZ domain containing protein
NbS00000492g0007	15.9293	1.83841	0.61476	2.99045	0.00278565	0.0245066	Protein of unknown function DUF677
NbS00003619g0010	621.373	1.8356	0.497243	3.69155	0.000222892	0.00361239	Glutathione S transferase
NbC25535931g0004	202.779	1.83503	0.430005	4.26746	1.98e-05	0.00055292	2 oxoglutarate 2OG and FeII dependent oxygenase
NbS00031564g0001	104.586	1.83278	0.393567	4.65684	3.21e-06	0.000126698	unknown protein
NbS00011472g0008	156.54	1.83135	0.532648	3.4382	0.000585598	0.00759784	Purple acid phosphatase
NbS00015407g0012	28.5259	1.82817	0.563818	3.24248	0.00118495	0.0129024	DNA repair and recombination protein RAD51
NbS00041110g0001	685.014	1.82794	0.495303	3.69054	0.000223774	0.00362216	BEL1 homeodomain protein 1
NbS00035041g0002	25.3832	1.8266	0.533355	3.42475	0.000615371	0.00788478
NbS00001592g0014	870.072	1.82647	0.510131	3.58039	0.000343079	0.00504371	alkaline alpha galactosidase seed imbibition protein
NbC26085333g0001	27.7248	1.82616	0.484224	3.77132	0.000162389	0.00283771	Eukaryotic aspartyl protease
NbS00000928g0001	26.3623	1.8229	0.475461	3.83395	0.0001261	0.00233808	Light dependent short hypocotyls 1
NbS00017534g0002	484.601	1.82037	0.574142	3.1706	0.00152126	0.0155964	Zinc binding
NbS00053408g0007	42.4952	1.81515	0.505761	3.58894	0.000332027	0.00492546	DDB1 and CUL4 associated factor 8 protein 1
NbS00000200g0002	29.203	1.81348	0.473937	3.82642	0.00013002	0.00239603	Protein transport protein Sec61 beta subunit
NbS00004712g0006	241.735	1.81165	0.304263	5.95422	2.61e-09	3.41e-07	Beta amylase
NbS00018846g0002	468.393	1.81139	0.292025	6.20286	5.54e-10	9.08e-08	Multidrug resistance protein ABC transporter family
NbS00038540g0008	5955.91	1.81002	0.591335	3.0609	0.00220676	0.0205486
NbS00018044g0007	251.664	1.80815	0.53615	3.37248	0.000744948	0.00908725	Ankyrin repeat
NbS00003519g0011	67.5393	1.80799	0.535991	3.37317	0.000743086	0.00907502	15 cis zeta carotene isomerase
NbS00006199g0011	135.574	1.80684	0.579641	3.11717	0.00182595	0.0177913	Inorganic phosphate transporter
NbS00002930g0007	1080.41	1.80572	0.510808	3.53503	0.000407725	0.00575326	Cytochrome P450
NbS00001852g0016	24.4105	1.8041	0.489045	3.68902	0.000225123	0.0036332	esterase
NbS00034790g0017	24.5692	1.80238	0.555804	3.24284	0.00118347	0.0129024	y to unknown gene Fragment
NbS00015008g0009	30.8321	1.80182	0.543827	3.31323	0.000922247	0.0106939	Serine/threonine protein phosphatase
NbS00052399g0001	147.163	1.801	0.349913	5.14699	2.65e-07	1.67e-05	Amino acid transporter
NbS00018310g0011	731.324	1.80072	0.577527	3.11798	0.00182094	0.0177548	Cytochrome P450
NbS00049985g0001	18.7643	1.80031	0.612812	2.93778	0.00330567	0.0278239	Multidrug and toxin extrusion protein 1
NbS00013801g0009	20.3177	1.79901	0.557489	3.22699	0.001251	0.0134085	ATP binding cassette transporter sub family A member 14
NbS00055738g0004	297.5	1.79847	0.43857	4.10077	4.12e-05	0.00098917	UPF0483 protein AGAP003155
NbS00015392g0110	151.221	1.79522	0.332199	5.40405	6.52e-08	5.1e-06
NbS00028512g0002	26.9142	1.79405	0.520243	3.44849	0.000563722	0.00738207	Protein of unknown function DUF1677
NbS00005347g0003	753.127	1.79371	0.572488	3.13318	0.00172923	0.0170935	Heavy metal associated domain containing protein expressed
NbS00001843g0005	35.2148	1.79295	0.523412	3.4255	0.000613661	0.00786792
NbS00022679g0009	25.5416	1.7925	0.622775	2.87824	0.00399903	0.0319703	Polyamine oxidase
NbS00049111g0001	20.9326	1.79152	0.660941	2.71055	0.00671712	0.0467276	Rapid alkalinization factor 1
NbS00022143g0001	538.094	1.79051	0.579768	3.08832	0.00201291	0.0191835	Glutaredoxin C6
NbS00009002g0103	165.768	1.78981	0.271943	6.58157	4.65e-11	1.14e-08
NbS00035242g0018	327.897	1.78794	0.31542	5.66846	1.44e-08	1.46e-06	Protein of unknown function DUF1399
NbS00031691g0018	101.503	1.78781	0.417383	4.28339	1.84e-05	0.000522254	Receptor protein kinase protein
NbS00005087g0114	92.7912	1.78763	0.494152	3.61757	0.000297387	0.00450821
NbS00034836g0005	233.079	1.78533	0.530631	3.36454	0.000766727	0.00930452	S N methylcoclaurine 3' hydroxylase isozyme 1 Fragment
NbS00019374g0003	3080.16	1.78238	0.636946	2.79833	0.00513678	0.038384	uncharacterized protein LOC100855230
NbS00005355g0006	1669.48	1.78226	0.449619	3.96393	7.37e-05	0.00155708	ASR4 Fragment
NbS00047880g0005	119.717	1.77936	0.517869	3.43593	0.000590519	0.00764524
NbS00042068g0005	181.336	1.77797	0.54704	3.25017	0.00115336	0.012674
NbS00053225g0002	26.8346	1.77769	0.649942	2.73515	0.0062351	0.0441891	Aspartic proteinase nepenthesin I
NbS00004389g0009	619.981	1.77618	0.317632	5.59197	2.25e-08	2.06e-06	Kynurenine formamidase
NbS00035117g0014	153.644	1.77523	0.463049	3.83378	0.000126189	0.00233872	Solute carrier family 2 facilitated glucose transporter member 12
NbS00018272g0008	2827.73	1.77271	0.601088	2.94917	0.00318624	0.0270882	BURP domain containing protein
NbS00012772g0006	111.109	1.77049	0.429584	4.12141	3.77e-05	0.000924173
NbS00029070g0002	2925.77	1.77016	0.477875	3.70423	0.000212034	0.00347353	MtN19 protein
NbS00009200g0010	721.409	1.76983	0.470406	3.76236	0.00016832	0.00291362	Pathogenesis related protein protein
NbS00011418g0010	42.2918	1.76908	0.494892	3.57467	0.00035067	0.00512282
NbS00027175g0011	733.516	1.76705	0.284565	6.20966	5.31e-10	8.83e-08	Spermidine synthase 1
NbS00007642g0003	1916.8	1.76675	0.529328	3.33772	0.000844685	0.010023	4 coumarate coa ligase
NbS00004039g0107	47.2593	1.76449	0.504073	3.50047	0.000464446	0.00635195
NbS00011129g0006	20500	1.75974	0.441884	3.98237	6.82e-05	0.0014675	Light induced protein chloroplastic
NbS00015281g0007	210.629	1.75642	0.383166	4.58398	4.56e-06	0.000168362	Receptor tyrosine protein kinase erbB 4
NbS00022823g0015	4464.5	1.75627	0.314412	5.58591	2.32e-08	2.12e-06	Delta 1 pyrroline 5 carboxylate synthase
NbS00026948g0004	116.943	1.75543	0.266889	6.5774	4.79e-11	1.14e-08	abscisic acid responsive elements binding factor 2
NbS00003907g0012	32.8985	1.75066	0.459899	3.80661	0.000140884	0.00253753	integral membrane protein conserved region DUF2404
NbS00012985g0003	270.126	1.75028	0.550153	3.18144	0.00146545	0.0151234	RING H2 finger protein ATL33
NbS00015870g0008	410.971	1.75023	0.242357	7.2217	5.13e-13	2.08e-10	Calcium dependent lipid binding CaLB domain
NbS00002421g0006	637.354	1.74731	0.321902	5.42808	5.7e-08	4.58e-06	Protein of unknown function DUF581
NbS00017418g0004	381.808	1.7464	0.528478	3.30458	0.000951188	0.0109483	Sulfate transporter 2
NbS00020002g0005	393.027	1.74528	0.430906	4.05026	5.12e-05	0.00117073	ABC transporter B family member 21
NbS00008524g0015	335.171	1.74448	0.344483	5.06405	4.1e-07	2.35e-05	Mate efflux
NbS00036204g0010	33.1876	1.74207	0.604638	2.88118	0.00396191	0.0317245	Mitochondrial substrate carrier Q
NbS00008053g0002	135.462	1.74097	0.460234	3.7828	0.000155076	0.00273482	Aspartyl protease
NbS00012931g0001	49.3989	1.7404	0.472587	3.6827	0.000230775	0.00370459	uncharacterized protein LOC100854478
NbS00010433g0015	143.181	1.74015	0.560747	3.10327	0.00191396	0.0184571	X1 Fragment
NbS00025677g0026	231.103	1.7389	0.393502	4.41905	9.91e-06	0.000315639	Metacaspase
NbS00045886g0004	519.744	1.73736	0.522454	3.32538	0.000882984	0.0103652	BEL1 homeodomain protein 1
NbS00002298g0007	554.936	1.73567	0.578125	3.00225	0.00267994	0.0238049	Genomic DNA chromosome 5 P1 clone MUB3
NbS00028150g0003	39.8182	1.73529	0.637939	2.72015	0.00652519	0.0457467	NADH dehydrogenase
NbS00017862g0005	770.94	1.73413	0.322816	5.37189	7.79e-08	5.93e-06	Isovaleryl CoA dehydrogenase 2 mitochondrial Fragment
NbS00041427g0005	1428.5	1.73343	0.579531	2.99109	0.00277986	0.0244608	Abscisic stress ripening Fragment
NbS00041385g0001	4072.4	1.73224	0.446387	3.88059	0.000104205	0.00202844	BEL1 homeodomain protein 1
NbS00005338g0026	91.1203	1.72923	0.598883	2.88742	0.0038841	0.0312765	Triacylglycerol lipase 2
NbS00010382g0204	20.286	1.72772	0.547383	3.15633	0.00159768	0.0161408
NbS00055412g0008	33.226	1.72753	0.522533	3.30606	0.000946184	0.0109026	Receptor protein kinase HSL1
NbS00050434g0004	70.3045	1.72562	0.469012	3.67926	0.000233913	0.003745	2 oxoglutarate 2OG and FeII dependent oxygenase
NbS00023057g0005	990.064	1.7232	0.36261	4.75221	2.01e-06	8.61e-05	O acyltransferase WSD1
NbS00017404g0001	89.5243	1.72284	0.541117	3.18385	0.00145329	0.0150362	Amino acid permease 6
NbS00023308g0014	171.874	1.72269	0.318764	5.40427	6.51e-08	5.1e-06	WRKY transcription factor 3
NbS00009921g0102	735.237	1.72204	0.364471	4.72475	2.3e-06	9.69e-05
NbS00001604g0013	130.55	1.72203	0.588511	2.92609	0.00343256	0.0285805	Lipoxygenase
NbS00015514g0004	2607.59	1.72191	0.416629	4.13296	3.58e-05	0.000891488	Serine carboxypeptidase K10B2.2
NbS00025580g0004	349.35	1.71862	0.434226	3.95791	7.56e-05	0.00158688	Binding protein
NbS00002458g0033	118.591	1.71761	0.369691	4.64606	3.38e-06	0.000131407	linoleate 9S lipoxygenase 5
NbS00004565g0111	1363.49	1.71402	0.381066	4.49796	6.86e-06	0.000235302
NbS00007248g0006	156.163	1.71252	0.627742	2.72806	0.00637082	0.0448731	Mate efflux
NbS00028367g0004	3988.56	1.71185	0.29993	5.70751	1.15e-08	1.21e-06	Aspartic proteinase
NbS00045974g0003	589.268	1.71122	0.509471	3.35882	0.000782747	0.00945275	NAC domain protein IPR003441
NbS00003096g0010	140.665	1.71071	0.348057	4.91501	8.88e-07	4.37e-05	Spermidine synthase 1
NbS00015561g0004	81.6387	1.70951	0.546348	3.12898	0.00175417	0.0172632	Amino acid transporter
NbS00022148g0002	178.617	1.70943	0.384578	4.44496	8.79e-06	0.000286148	Auxin responsive SAUR protein
NbS00012761g0019	125.282	1.70653	0.396	4.30942	1.64e-05	0.000477252	y to unknown gene Fragment
NbS00016185g0003	83.2702	1.70616	0.564308	3.02346	0.00249906	0.0226363	AtIII18x5 protein Fragment
NbS00058704g0003	407.15	1.70265	0.421397	4.04049	5.33e-05	0.00120604	Lipase
NbS00021657g0003	1022.49	1.70083	0.420467	4.04509	5.23e-05	0.00118974	UDP glucosyltransferase
NbS00001368g0005	6820.93	1.70031	0.452507	3.75752	0.000171602	0.00295228	Aluminium induced protein with YGL and LRDR motifs
NbC25747906g0002	80.8312	1.70021	0.583992	2.91136	0.00359856	0.0295809	cyclic nucleotide gated ion channel 20 chloroplastic
NbS00018306g0005	323.328	1.69994	0.459646	3.69836	0.000216997	0.00353995	anion transporter 6 chloroplastic
NbS00033938g0007	260.707	1.6994	0.492786	3.44855	0.000563598	0.00738207	Blue copper protein Fragment
NbS00017807g0006	45.3163	1.69853	0.369064	4.60225	4.18e-06	0.000156463	Protein phosphatase 2C
NbS00021368g0011	31.681	1.69411	0.538257	3.14739	0.00164734	0.0164747	Ethylene responsive nuclear protein
NbS00042169g0001	30.6458	1.69247	0.581448	2.91078	0.00360529	0.0296183	Plant protein of unknown function DUF936
NbS00030872g0004	332.733	1.69077	0.602425	2.80661	0.00500663	0.0377051	1 aminocyclopropane 1 carboxylate oxidase protein
NbS00028523g0002	196.741	1.6901	0.357643	4.72565	2.29e-06	9.66e-05	y to unknown gene Fragment
NbS00020447g0003	374.354	1.68933	0.561511	3.00854	0.00262506	0.0234555	Calcium dependent lipid binding CaLB domain
NbS00009259g0006	1554.92	1.68917	0.241332	6.99936	2.57e-12	8.75e-10	Protein TWIN LOV 1
NbS00015407g0005	23.8335	1.68906	0.624933	2.70279	0.00687612	0.0475594
NbS00035704g0012	3323.31	1.68883	0.338984	4.98202	6.29e-07	3.33e-05	Phospholipase D alpha 1
NbS00010078g0005	105.678	1.68867	0.537204	3.14345	0.0016697	0.0166218	Endochitinase Chitinase
NbS00023967g0002	83.9019	1.68847	0.526204	3.20878	0.00133301	0.0140788	RING finger protein
NbS00028522g0004	15.4413	1.68791	0.602025	2.80373	0.00505152	0.03794
NbS00005034g0124	800.295	1.68523	0.606204	2.77998	0.00543627	0.0400199
NbS00007553g0023	110.294	1.68433	0.523922	3.21485	0.00130513	0.013848	Phytoene dehydrogenase
NbS00007737g0009	49.1684	1.68432	0.416102	4.04786	5.17e-05	0.0011796	Serine/threonine protein kinase SAPK1
NbS00002628g0011	69.1926	1.68339	0.447774	3.75947	0.000170274	0.002939	sugar phosphate/phosphate translocator
NbS00012727g0004	55.603	1.6832	0.463183	3.63399	0.000279075	0.00430482	Gibberellin receptor GID1B
NbS00003064g0002	52.0756	1.68196	0.572114	2.93991	0.00328309	0.0276885	AP2 ethylene responsive transcription factor At1g16060
NbS00003508g0015	81.2284	1.68069	0.530963	3.16537	0.00154886	0.0157988	Amino acid permease
NbS00032025g0102	19.9068	1.67953	0.597039	2.8131	0.00490661	0.0372107
NbS00015253g0004	36.5879	1.67923	0.472617	3.55305	0.00038079	0.00546807	UPF0392 protein RCOM_0530710
NbS00008005g0012	649.011	1.67898	0.601346	2.79204	0.00523767	0.0389586	bifunctional nuclease in basal defense response 1
NbS00049483g0001	65.834	1.67892	0.573583	2.92707	0.00342173	0.028516	UDP glucosyltransferase family 1 protein
NbS00024130g0006	97.9052	1.67877	0.510768	3.28676	0.00101348	0.0114498	RNA polymerase II holoenzyme cyclin subunit
NbS00039543g0002	37.4494	1.67832	0.609938	2.75162	0.00593011	0.0426441	LRR receptor serine/threonine protein kinase RLP
NbS00061513g0001	1152.5	1.67707	0.318775	5.26101	1.43e-07	9.87e-06	MYB transcription factor
NbS00014051g0001	85.1031	1.67564	0.516292	3.24553	0.00117233	0.0128104	CBL interacting serine/threonine protein kinase 11
NbS00022503g0012	39.4607	1.67551	0.491185	3.41116	0.000646872	0.00819273	Fatty acid elongase 3 ketoacyl CoA synthase
NbS00017331g0010	21.218	1.67522	0.568362	2.94746	0.003204	0.0272173	Translation initiation factor SUI1
NbS00037995g0007	93.4282	1.67112	0.432909	3.86022	0.000113287	0.00215887	Squamosa promoter binding protein
NbS00005170g0002	41.9056	1.67074	0.44842	3.72583	0.000194673	0.00326018	Plastocyanin domain containing protein expressed
NbS00002633g0006	1209.63	1.6704	0.262877	6.3543	2.09e-10	4.02e-08	Protein phosphatase 2C
NbS00041408g0009	29.0425	1.67025	0.615596	2.71323	0.00666307	0.0464588	Heavy metal associated isoprenylated plant protein 26
NbS00007198g0016	47.2472	1.66615	0.459294	3.62763	0.000286038	0.00438021	Ethylene receptor Fragment
NbS00009384g0005	108.482	1.66611	0.322294	5.16954	2.35e-07	1.51e-05	DnaJ subfamily B member 11
NbS00017146g0003	492.917	1.66477	0.531303	3.13337	0.00172812	0.0170865	Chitinase A
NbS00056676g0007	28.419	1.66393	0.440295	3.77912	0.000157383	0.00276741	Flavoprotein wrbA
NbS00043915g0005	201.289	1.66204	0.420563	3.95193	7.75e-05	0.00161467	Adenylate kinase
NbS00030637g0001	251.915	1.65997	0.363071	4.57203	4.83e-06	0.000176411	Purine permease
NbS00005760g0003	234.705	1.6597	0.313841	5.28835	1.23e-07	8.76e-06	Phosphoenolpyruvate carboxylase kinase 2
NbS00018489g0017	224.477	1.65785	0.429908	3.85628	0.000115125	0.00218289	Heavy metal associated domain protein
NbS00002765g0004	314.002	1.65776	0.429798	3.85706	0.000114758	0.00217751	Calcineurin B calcium binding protein
NbS00002111g0004	285.336	1.65767	0.548199	3.02385	0.00249582	0.0226118	Receptor protein kinase HSL1
NbS00037335g0002	30.5801	1.65671	0.428666	3.86481	0.000111174	0.00213057	unknown protein
NbS00038603g0004	67.3086	1.65598	0.409588	4.04304	5.28e-05	0.00119504	Formin 3
NbS00054352g0003	29.6025	1.65527	0.553263	2.99183	0.00277315	0.0244329	Pentatricopeptide repeat containing protein
NbS00027774g0002	26.2668	1.65488	0.607904	2.72227	0.0064835	0.0455301
NbS00026487g0009	36.7366	1.65409	0.602863	2.74372	0.00607476	0.043396	Xyloglucan endotransglucosylase/hydrolase 2
NbS00007419g0007	192.686	1.6535	0.479987	3.44489	0.000571298	0.00746044	Major facilitator
NbS00003221g0003	26.8499	1.65306	0.43535	3.79708	0.000146411	0.0026181	Seed maturation protein LEA 4
NbS00041836g0007	1200.91	1.6519	0.402285	4.10628	4.02e-05	0.000971124	Purple acid phosphatase
NbS00025959g0105	793.731	1.64988	0.552487	2.98627	0.00282402	0.0247719
NbS00037258g0009	25.1707	1.64963	0.601257	2.74364	0.00607627	0.0433994	DnaJ subfamily B member 1
NbS00001295g0012	70.8266	1.64742	0.557214	2.95654	0.00311116	0.026616	U box domain containing protein
NbS00026238g0017	74.185	1.64731	0.418919	3.93229	8.41e-05	0.00171858	transferase transferring glycosyl groups%2C
NbS00033086g0011	609.724	1.64728	0.290458	5.67131	1.42e-08	1.45e-06	Fumarylacetoacetase
NbS00007201g0015	59.4381	1.64557	0.311171	5.2883	1.23e-07	8.76e-06	Calcium binding EF hand
NbS00043217g0001	35.4026	1.64474	0.399908	4.1128	3.91e-05	0.000950648	6 phosphogluconolactonase 5 chloroplastic
NbS00022867g0001	746.421	1.64304	0.433475	3.79039	0.000150408	0.00267147	BZIP transcription factor
NbS00033686g0006	123.965	1.6409	0.542885	3.02255	0.00250653	0.0226797	Dynamin related protein 1E
NbS00010727g0010	228.954	1.64027	0.362323	4.52708	5.98e-06	0.000210931	Remorin
NbS00007841g0014	1035.89	1.63929	0.437484	3.74708	0.000178908	0.00305062	Hydrolase alpha/beta fold
NbS00004500g0004	329.398	1.63915	0.433514	3.78107	0.000156155	0.00274926	Multidrug resistance protein ABC transporter family
NbS00055064g0002	91.4175	1.63802	0.490118	3.3421	0.000831467	0.00990232	Genomic DNA chromosome 3 TAC clone K1G2
NbS00061821g0008	28.6899	1.63727	0.503462	3.25202	0.00114588	0.0126159	Glutamine amidotransferase
NbS00051470g0012	33.428	1.63672	0.508603	3.21806	0.0012906	0.0137353	Folate/biopterin transporter
NbS00017940g0003	63.6519	1.63494	0.402835	4.05858	4.94e-05	0.00113722	Protein of unknown function DUF1677
NbS00027395g0007	40.7291	1.63484	0.469713	3.48051	0.000500451	0.00674387	Protein of unknown function DUF1639
NbS00019367g0016	708.015	1.63474	0.45919	3.56005	0.000370783	0.00535144	NAC domain protein
NbS00005715g0007	2253.34	1.63385	0.281274	5.80877	6.29e-09	7.32e-07	Homogentisate phytyltransferase
NbS00051298g0001	35.9117	1.63081	0.487809	3.34313	0.000828394	0.00987595	L allo threonine aldolase
NbS00028972g0001	24.4	1.62993	0.518309	3.14471	0.00166252	0.0165777	UDP glucose flavonoid 3 O glucosyltransferase 7
NbS00032669g0005	114.301	1.62949	0.466656	3.49184	0.000479713	0.00651431	Protein phosphatase 2C
NbS00009991g0003	817.099	1.62803	0.465742	3.49557	0.000473046	0.00645284	Protein of unknown function DUF581
NbS00016867g0007	109.203	1.62416	0.324066	5.01184	5.39e-07	2.93e-05	Breast carcinoma amplified sequence 3 Fragment
NbS00019980g0008	1388.69	1.61978	0.559815	2.89342	0.0038107	0.0308443	Genomic DNA chromosome 5 P1 clone MJC20
NbS00001817g0019	261.114	1.61822	0.359642	4.49951	6.81e-06	0.000234162	Metal transporter Nramp6
NbS00020337g0011	41.7353	1.61772	0.516035	3.1349	0.00171912	0.0170335	2 oxoglutarate dependent dioxygenase
NbS00032475g0009	495.148	1.61728	0.443816	3.64403	0.000268398	0.00417521	Genomic DNA chromosome 5 P1 clone MUB3
NbS00003674g0005	25.6299	1.61617	0.536344	3.0133	0.00258425	0.0231792	Transcription factor bHLH51
NbS00037950g0002	990.903	1.61608	0.418703	3.85973	0.000113511	0.00216162	PPPDE peptidase domain containing 2a
NbS00042488g0005	456.323	1.61512	0.441428	3.65885	0.000253349	0.00399259	unknown protein
NbS00031974g0028	136.075	1.61308	0.431424	3.73897	0.000184777	0.0031267	unknown protein
NbS00001567g0017	132.001	1.61296	0.516871	3.12062	0.00180469	0.017633	WRKY transcription factor 5
NbS00010812g0004	58.5824	1.61288	0.502122	3.21213	0.00131755	0.0139623	F box protein PP2 B10
NbS00018443g0001	143.768	1.61193	0.452692	3.56077	0.000369767	0.00534446	mitogen activated protein kinase kinase kinase 19
NbS00002579g0016	446.952	1.60963	0.523427	3.07517	0.0021038	0.0197906	Peptide transporter
NbS00016474g0001	90.3534	1.60744	0.36732	4.37613	1.21e-05	0.000365617	cytochrome b5 isoform 2
NbS00011865g0011	221.93	1.60632	0.393461	4.08253	4.45e-05	0.00105128	IAA amino acid hydrolase ILR1 1
NbS00029308g0005	1975.25	1.6045	0.415975	3.85719	0.000114697	0.00217733	hydrolase hydrolyzing O glycosyl compounds%2C
NbS00007932g0004	216.495	1.60372	0.491009	3.26617	0.00109013	0.012134	UDP glucosyltransferase HvUGT5876
NbS00042261g0006	22.8197	1.60253	0.480828	3.33286	0.000859567	0.0101577	Nuclear transcription factor Y subunit A 3
NbS00008569g0003	461.677	1.60084	0.412598	3.8799	0.0001045	0.00203219	Protein of unknown function DUF1677
NbS00044848g0010	114.629	1.59957	0.47731	3.35123	0.000804544	0.00964425	DHHC type zinc finger
NbS00008366g0001	333.114	1.59796	0.276158	5.78642	7.19e-09	8.2e-07	Zinc finger A20 and AN1 domain containing stress associated protein 6
NbS00007666g0003	148.803	1.59784	0.496279	3.21965	0.00128347	0.0136783	Lipase/lipooxygenase PLAT/LH2
NbS00034848g0006	849.336	1.59774	0.468571	3.40981	0.000650093	0.00821498	Hydrolase alpha/beta fold
NbS00049618g0004	1324.2	1.59751	0.474181	3.369	0.000754421	0.00918423	Homeobox leucine zipper protein
NbS00026420g0026	181.277	1.59497	0.462734	3.44684	0.000567188	0.00741595	F box
NbS00026992g0012	32.3552	1.59431	0.477839	3.3365	0.000848407	0.0100585	Genomic DNA chromosome 5 P1 clone MRA19
NbS00003134g0013	490.431	1.59155	0.245793	6.47514	9.47e-11	1.97e-08	Cytochrome c oxidase subunit VC
NbC25839744g0001	35.9879	1.59145	0.506181	3.14404	0.0016663	0.0166003	Suspensor specific protein
NbS00059107g0007	384.52	1.59119	0.55355	2.87452	0.00404644	0.0322638	alpha/beta Hydrolases
NbS00014757g0108	128.666	1.58943	0.370078	4.29484	1.75e-05	0.000503338
NbS00007553g0006	23.8044	1.58936	0.558279	2.8469	0.00441469	0.034439
NbS00040216g0015	97.2265	1.58904	0.353467	4.49558	6.94e-06	0.000237565	peroxisomal adenine nucleotide carrier 1
NbS00001894g0011	289.675	1.58762	0.342165	4.63993	3.49e-06	0.000134377	Golgin candidate 4
NbS00022716g0006	80.2682	1.58695	0.587369	2.7018	0.00689657	0.0476619	Phosphoinositide phospholipase C 6
NbS00024521g0009	348.917	1.58625	0.325467	4.87376	1.09e-06	5.18e-05	UDP glucosyltransferase family 1 protein
NbS00012024g0012	1687.37	1.58587	0.299495	5.29514	1.19e-07	8.51e-06	Hydrolase alpha/beta fold
NbS00022388g0009	139.085	1.58488	0.577302	2.74533	0.00604501	0.043242	Serine carboxypeptidase F13S12.6
NbS00006911g0001	110.318	1.58242	0.543469	2.91171	0.0035946	0.0295668	CBL interacting protein kinase 7
NbS00012959g0004	1392.13	1.579	0.206973	7.62904	2.37e-14	1.41e-11	Selenium binding protein
NbS00003313g0003	16.0861	1.57815	0.557344	2.83155	0.00463226	0.0356341	MADS box transcription factor protein
NbS00003247g0016	80.139	1.57811	0.405699	3.88986	0.000100303	0.00197628	UDP glycosyltransferase 82A1
NbS00013772g0017	389.308	1.57728	0.348232	4.5294	5.92e-06	0.00020915	Myb protein B
NbS00003065g0017	103.725	1.57701	0.48486	3.2525	0.00114394	0.0126046	Transcription factor EB
NbS00046283g0003	65.7488	1.57652	0.495806	3.17971	0.00147424	0.0151956	Ring finger protein 141
NbS00000476g0009	43.1502	1.57647	0.396222	3.97877	6.93e-05	0.00148536	Pectate lyase 1
NbS00004182g0304	58.0838	1.57593	0.374252	4.21087	2.54e-05	0.00067506
NbS00014682g0004	714.17	1.57543	0.498857	3.15807	0.00158817	0.0160909	Homeobox leucine zipper protein
NbS00029256g0008	1432.03	1.57308	0.382807	4.10934	3.97e-05	0.000961114	AIG2 protein
NbS00013254g0023	48.856	1.57193	0.523184	3.00455	0.00265973	0.0236901	Mitogen activated protein kinase kinase kinase A
NbS00007615g0210	3035.31	1.56814	0.457607	3.42683	0.000610665	0.00784113
NbS00038435g0004	2322.66	1.56676	0.534754	2.92988	0.00339098	0.0283332	Cytochrome P450
NbS00010285g0013	411.941	1.56627	0.362427	4.32162	1.55e-05	0.000455059	GH3
NbS00018779g0003	247.022	1.56616	0.454185	3.44828	0.000564165	0.00738558	UDP glucuronosyltransferase 1 1
NbS00023775g0013	181.608	1.56503	0.558669	2.80135	0.00508886	0.0381678	Endoglucanase
NbS00053408g0002	32.5001	1.56405	0.426131	3.67036	0.000242211	0.00385011	24 sterol C methyltransferase
NbS00023500g0007	239.738	1.56363	0.376888	4.14879	3.34e-05	0.000844484	Chloroplast unusual positioning 1A
NbS00046865g0003	1251.8	1.56314	0.326448	4.78832	1.68e-06	7.37e-05	Translation initiation factor SUI1
NbS00010423g0006	33.8436	1.56251	0.499031	3.13108	0.00174166	0.0171738	Blight associated protein P12 Fragment
NbS00007849g0010	2123.61	1.56204	0.348043	4.48805	7.19e-06	0.000243745	Protein TWIN LOV 1
NbS00038419g0007	4786.88	1.56115	0.485527	3.21538	0.00130274	0.0138325	Protein tolB
NbS00038001g0002	133.709	1.56039	0.557322	2.7998	0.00511347	0.0382709
NbS00016243g0108	1253.87	1.55999	0.397175	3.92772	8.58e-05	0.00174478
NbS00025253g0001	39.9645	1.55966	0.423899	3.67932	0.00023386	0.003745	uncharacterized protein LOC100854478
NbS00004052g0013	1002.17	1.55812	0.383296	4.06506	4.8e-05	0.00111246	uncharacterized protein At3g27210
NbS00012730g0009	31.0682	1.55693	0.457958	3.39972	0.00067454	0.00845057	ethylene dependent gravitropism deficient and yellow green 3
NbS00000281g0010	352.351	1.55566	0.337961	4.60309	4.16e-06	0.000156075	ABC transporter G family member 14
NbS00027087g0001	1972.66	1.55337	0.199955	7.76859	7.94e-15	5.4e-12	Sucrose transporter
NbC24125786g0002	19.8824	1.55179	0.560257	2.76978	0.00560947	0.0409876	Ubiquitin conjugating enzyme E2 10
NbS00043230g0001	68.9967	1.55121	0.555907	2.79041	0.00526408	0.0390928
NbS00010515g0002	45.8616	1.54985	0.542708	2.85577	0.00429324	0.033697	unknown protein
NbS00055092g0001	917.51	1.54912	0.374806	4.13311	3.58e-05	0.000891415	Acyl CoA synthetase/AMP acid ligase II
NbS00006249g0014	1356.6	1.54879	0.238671	6.48922	8.63e-11	1.84e-08	UDP N acetylglucosamine peptide N acetylglucosaminyltransferase SEC
NbS00046525g0002	91.8519	1.54834	0.297828	5.19877	2.01e-07	1.32e-05
NbS00024265g0004	1055.25	1.54743	0.307894	5.02584	5.01e-07	2.77e-05	Pectinacetylesterase protein Fragment
NbS00040676g0010	43.9649	1.54734	0.528815	2.92606	0.00343285	0.0285805	Serine/threonine protein kinase
NbS00008642g0003	31.0134	1.5455	0.411496	3.75581	0.000172784	0.00296897	Genomic DNA chromosome 5 P1 clone MVP2
NbS00019347g0004	88.1725	1.54523	0.39933	3.86955	0.000109038	0.00209938	Pyridoxal phosphate PLP dependent transferases
NbS00015664g0008	192.936	1.54514	0.377292	4.09534	4.22e-05	0.00100833	SNARE associated Golgi protein family
NbS00040293g0004	469.269	1.54231	0.382561	4.03153	5.54e-05	0.00124178	BHLH transcription factor
NbS00009528g0009	169.282	1.54165	0.43429	3.54982	0.000385498	0.00551332	Homocysteine s methyltransferase
NbS00037643g0001	283.953	1.54078	0.449865	3.42498	0.000614848	0.00788047	Phosphatidylinositol transfer protein expressed
NbS00022516g0006	612.305	1.53844	0.206615	7.44593	9.63e-14	4.96e-11	Cathepsin B cysteine proteinase
NbS00046956g0004	16.4625	1.53792	0.544659	2.82363	0.0047483	0.0362905
NbS00022794g0008	1066.38	1.5377	0.375971	4.08995	4.31e-05	0.00102625	Protein phosphatase 2C
NbS00030268g0005	74.5706	1.53659	0.332945	4.61515	3.93e-06	0.000148337	RNA binding protein
NbS00002313g0022	1206.64	1.53595	0.42319	3.62945	0.000284028	0.00436049	1 4 alpha glucan branching enzyme
NbS00030956g0019	939.588	1.53586	0.28953	5.30467	1.13e-07	8.15e-06	IAA amino acid hydrolase ILR1 4
NbS00000049g0007	73.3182	1.53574	0.543852	2.82381	0.00474564	0.0362889	uncharacterized protein LOC100775288
NbS00047113g0001	40.9359	1.53475	0.387996	3.95559	7.63e-05	0.00159966
NbS00022442g0007	181.913	1.53103	0.491953	3.11214	0.00185734	0.0180389	Encodes a protein whose expression is responsive to nematode infection.
NbS00035303g0004	246.103	1.53018	0.428453	3.5714	0.000355081	0.00517462	DNA binding protein phosphatase 2C
NbS00037540g0010	2223.15	1.52961	0.545366	2.80475	0.00503557	0.0378639	4 hydroxy 3 methylbut 2 en 1 yl diphosphate synthase
NbS00013378g0014	383.105	1.52751	0.335561	4.5521	5.31e-06	0.000191819	GID1 gibberellin receptor
NbS00007984g0001	973.887	1.52565	0.29341	5.19973	2e-07	1.31e-05	Dihydroorotate dehydrogenase
NbS00007047g0120	38.9213	1.52512	0.374489	4.07253	4.65e-05	0.00108897
NbS00060069g0001	80.6761	1.52351	0.528774	2.88121	0.0039615	0.0317245	Calcium/calmodulin protein kinase
NbS00023912g0007	1263.05	1.52323	0.563274	2.70425	0.00684586	0.0474123	Amino acid permease
NbS00004426g0006	308.763	1.52183	0.431618	3.52586	0.000422108	0.00589708	Lysine ketoglutarate reductase trans splicing related 1
NbS00049305g0001	105.593	1.52075	0.538384	2.82466	0.00473305	0.0362132	unknown protein
NbS00009431g0001	39.3364	1.52056	0.553109	2.74912	0.00597559	0.0428835	Transcription factor bZIP98 Fragment
NbS00001843g0015	711.76	1.52045	0.43889	3.4643	0.000531618	0.0070602	RING finger protein
NbS00002284g0017	43.6322	1.52038	0.524119	2.90083	0.00372174	0.0303589	Ectonucleotide pyrophosphatase/phosphodiesterase family member 1
NbS00011017g0011	23.6087	1.51929	0.501259	3.03094	0.00243796	0.0222236
NbS00026797g0001	665.75	1.51923	0.223456	6.79882	1.05e-11	3.14e-09	Cathepsin B cysteine proteinase
NbS00017804g0012	16.8483	1.51754	0.548575	2.76632	0.00566923	0.0412813	GID1 gibberellin receptor
NbS00057301g0004	53.8368	1.51746	0.527842	2.87484	0.00404232	0.0322414	Zinc ion binding protein
NbS00013257g0019	703.96	1.51638	0.537496	2.8212	0.00478449	0.0364944	MFS family major facilitator transporter glycerol 3 phosphate cation symporter
NbS00034147g0004	226.6	1.51602	0.383606	3.95201	7.75e-05	0.00161467
NbS00008807g0001	530.948	1.51576	0.282796	5.3599	8.33e-08	6.3e-06	Vacuolar processing enzyme 3
NbS00016868g0012	72.0712	1.51425	0.390663	3.87611	0.000106141	0.00206031	RING H2 finger protein ATL54
NbS00029127g0004	4401.17	1.51378	0.474513	3.19018	0.00142183	0.0147853	Invertase inhibitor
NbS00059104g0003	40.4948	1.51371	0.512824	2.95172	0.00316006	0.026909	Protein of unknown function DUF789
NbS00023398g0015	410.31	1.51236	0.317572	4.76226	1.91e-06	8.28e-05	Glucose and ribitol dehydrogenase
NbS00005959g0004	238.913	1.51087	0.330085	4.5772	4.71e-06	0.000172701	Homeobox protein knotted 1 3
NbS00032243g0016	53.7117	1.50988	0.494238	3.05496	0.00225089	0.0208766	NEP interacting protein 2
NbS00058083g0003	165.058	1.50904	0.320077	4.71462	2.42e-06	0.000100221	Cytokinin riboside 5%26apos monophosphate phosphoribohydrolase LOG
NbS00038169g0006	162.765	1.50858	0.351822	4.2879	1.8e-05	0.000514527	abscisic acid responsive elements binding factor 3
NbS00002272g0101	70.9298	1.50835	0.534176	2.8237	0.00474724	0.0362889
NbS00025367g0001	61.2058	1.50806	0.536755	2.8096	0.00496039	0.0374772	Ethylene responsive transcription factor 4
NbS00020902g0004	341.222	1.50767	0.402194	3.74861	0.000177818	0.00303694	Potassium transporter
NbS00031482g0006	5690.94	1.50734	0.313473	4.80852	1.52e-06	6.81e-05	Aspartic proteinase
NbS00014525g0006	32.9288	1.50726	0.404615	3.72516	0.000195195	0.00326633	Transposon MuDR mudrA protein
NbS00004050g0122	25.696	1.50664	0.515595	2.92214	0.00347632	0.0288292
NbS00053961g0017	957.366	1.5064	0.447337	3.36749	0.000758567	0.00922406	Lipoxygenase
NbS00026357g0006	171.727	1.50634	0.429588	3.50648	0.000454072	0.00623836	RING H2 finger protein ATL65
NbS00010335g0005	30.2386	1.50475	0.434515	3.46305	0.000534091	0.00707968
NbS00011015g0005	122.847	1.50274	0.390296	3.85026	0.00011799	0.00222584	alpha/beta Hydrolases
NbS00058334g0004	135.648	1.5027	0.36188	4.15248	3.29e-05	0.000832462	RNA binding RRM/RBD/RNP motifs
NbS00010232g0014	207.563	1.50238	0.389331	3.85887	0.000113913	0.00216634	Extended synaptotagmin 2
NbS00013208g0005	1503.84	1.49968	0.531753	2.82026	0.0047985	0.0365682	Gamma glutamyltranspeptidase 1
NbS00036582g0002	231.141	1.499	0.483493	3.10036	0.00193285	0.0186096	9 cis epoxycarotenoid dioxygenase
NbS00044138g0002	123.532	1.49839	0.437956	3.42133	0.000623146	0.00794822	Polyadenylate binding protein 1
NbS00001336g0016	428.261	1.49461	0.378047	3.95351	7.7e-05	0.00160879	Homogentisate 1 2 dioxygenase
NbS00001780g0013	157.634	1.49448	0.39966	3.73938	0.000184478	0.00312414	Homogentisate 1 2 dioxygenase
NbS00037532g0002	336.807	1.49331	0.341658	4.37078	1.24e-05	0.000373608	Glucan endo 1 3 beta glucosidase 7
NbC25667968g0003	188.246	1.4924	0.306597	4.86763	1.13e-06	5.3e-05	Mate efflux
NbS00023045g0006	328.956	1.492	0.516267	2.88998	0.00385272	0.0310831	Lipase/lipooxygenase PLAT/LH2
NbC24707074g0001	36.9145	1.49186	0.417704	3.57157	0.000354851	0.00517316	Hydroxyproline rich glycoprotein
NbS00003838g0017	125.977	1.49165	0.542187	2.75117	0.00593829	0.0426672	Ferric reduction oxidase 7 chloroplastic
NbS00031875g0002	104.323	1.49015	0.316266	4.71168	2.46e-06	0.00010149	uncharacterized protein LOC100257560
NbS00033121g0018	176.426	1.48685	0.313142	4.74816	2.05e-06	8.75e-05	HSP20 chaperones
NbS00018149g0002	1002.98	1.48409	0.458195	3.239	0.00119951	0.0130118	Zinc binding
NbS00031850g0008	222.215	1.4839	0.487058	3.04665	0.00231407	0.021336	LRR receptor serine/threonine protein kinase RLP
NbS00006731g0007	548.11	1.48252	0.492657	3.00923	0.00261915	0.0234126	Senescence associated protein
NbS00004595g0002	867.942	1.48068	0.403469	3.66987	0.000242676	0.00385605	CBL interacting protein kinase 9
NbS00026617g0025	966.342	1.47971	0.34574	4.27983	1.87e-05	0.000528186	2 oxoglutarate 2OG and FeII dependent oxygenase
NbS00035808g0011	458.695	1.47892	0.416029	3.55485	0.000378202	0.00544402	Sec14p phosphatidylinositol transfer
NbS00009334g0006	40.4361	1.47767	0.449313	3.28873	0.00100639	0.0114003	ADP ribosylation factor GTPase activating protein AGD13
NbS00014724g0005	1100.79	1.47673	0.393624	3.75162	0.000175697	0.00300801	unknown protein
NbS00012431g0009	1106.89	1.4767	0.302533	4.88111	1.05e-06	5.04e-05	Cytochrome P450 gene
NbS00044054g0007	64.7832	1.47667	0.392732	3.75999	0.000169918	0.00293525	NADH dehydrogenase
NbS00016717g0002	278.111	1.4766	0.332712	4.43806	9.08e-06	0.00029322	Aspartic proteinase nepenthesin 1
NbS00001923g0008	23.2494	1.47656	0.507366	2.91025	0.00361143	0.0296406	B3 domain containing protein Os03g0212300
NbS00036745g0003	279.146	1.4754	0.521848	2.82725	0.00469494	0.0360196	Serine/threonine protein kinase protein
NbS00005403g0003	442.655	1.47516	0.458104	3.22013	0.0012813	0.0136639	Wound responsive protein related
NbS00013310g0003	94.4239	1.47368	0.313355	4.70291	2.56e-06	0.000105132	Purine permease
NbS00007198g0017	133.386	1.47315	0.381325	3.86323	0.000111899	0.00213864	Ethylene receptor Fragment
NbS00028373g0017	447.277	1.47205	0.321762	4.57497	4.76e-06	0.00017425	Actin related protein 8
NbS00016649g0010	929.084	1.47004	0.488712	3.008	0.00262976	0.0234876	Potassium transporter
NbS00011851g0009	359.271	1.46869	0.457899	3.20745	0.00133918	0.0141307	Sulfite exporter TauE/SafE
NbS00040519g0003	288.468	1.46823	0.363209	4.0424	5.29e-05	0.0011977	Os02g0448600 protein Fragment
NbS00003781g0020	498.053	1.46803	0.377805	3.88568	0.000102044	0.00199889	Sucrase/ferredoxin domain protein
NbS00038860g0016	2141.93	1.4664	0.396076	3.70231	0.000213649	0.00349074	glutathione S transferase phi 8
NbS00012993g0009	478.595	1.46602	0.451471	3.24721	0.00116541	0.0127666	sugar transporter protein 7
NbS00022518g0108	112.07	1.46488	0.416089	3.52058	0.000430601	0.00598996
NbS00013412g0007	1873.64	1.46366	0.380483	3.84684	0.000119651	0.00225012
NbS00019841g0012	56.4961	1.46177	0.332374	4.39796	1.09e-05	0.000339972	COBRA protein
NbS00000611g0005	20.9393	1.46058	0.533936	2.73549	0.00622883	0.0441604	Genomic DNA chromosome 3 P1 clone MPE11
NbS00005980g0225	1612.2	1.45729	0.428038	3.40458	0.000662652	0.00833875
NbS00014045g0009	29.4191	1.45473	0.458104	3.17554	0.00149558	0.0153742	unknown protein
NbS00019481g0001	144.49	1.45315	0.311902	4.65899	3.18e-06	0.000125686	Protein TRANSPARENT TESTA 12
NbS00013608g0007	884.215	1.45088	0.375861	3.86015	0.000113315	0.00215887	Transmembrane protein 34
NbS00015451g0014	51.5449	1.45048	0.520896	2.78459	0.00535961	0.0396422	Armadillo/beta catenin repeat
NbS00001395g0018	50.44	1.44823	0.51308	2.82262	0.00476327	0.0363785	Major facilitator
NbS00004391g0021	146.143	1.44682	0.332308	4.35386	1.34e-05	0.000399949	Ent kaurene synthase
NbS00049079g0006	217.865	1.44626	0.234456	6.16857	6.89e-10	1.09e-07	U box domain containing protein 4
NbS00033521g0005	919.859	1.44614	0.392408	3.6853	0.000228436	0.00367683	Cytoplasmic glutaredoxin thioltransferase glutathione dependent disulfide oxidoreductase
NbS00032668g0001	1148.75	1.44418	0.41647	3.46768	0.000524969	0.00699169	Protein of unknown function DUF630 and DUF632
NbS00053486g0010	386.568	1.44392	0.449112	3.21506	0.00130417	0.0138414	F box/LRR repeat protein 2
NbS00008756g0112	351.65	1.44184	0.270838	5.32363	1.02e-07	7.43e-06
NbC26228280g0003	353.657	1.44157	0.305648	4.71644	2.4e-06	9.97e-05
NbS00045629g0004	12080	1.44141	0.46614	3.09222	0.00198665	0.0190019	S adenosylmethionine decarboxylase proenzyme
NbS00021199g0001	387.281	1.43957	0.440715	3.26644	0.00108908	0.0121286	Arabidopsis thaliana genomic DNA chromosome 5 P1 clone MOK16
NbS00021595g0013	95.5485	1.43904	0.467831	3.07597	0.00209816	0.0197508	Purple acid phosphatase
NbS00039590g0008	29.8326	1.43826	0.421652	3.41101	0.000647229	0.00819273	Fatty acid elongase 3 ketoacyl CoA synthase
NbS00034829g0004	52.8371	1.43523	0.425815	3.37055	0.000750188	0.0091419	F box/LRR repeat protein 20
NbS00015854g0001	72.5998	1.43497	0.319462	4.49183	7.06e-06	0.00024062	Chromoplast specific lycopene beta cyclase
NbS00008117g0003	42.6011	1.43411	0.455571	3.14794	0.00164426	0.0164654	Alcohol dehydrogenase 2
NbS00023894g0001	371.501	1.43359	0.375088	3.82201	0.000132368	0.00242352	uncharacterized protein LOC100262755
NbS00007157g0001	21.9546	1.43347	0.518214	2.76617	0.00567182	0.0412931
NbS00015514g0002	271.948	1.43224	0.386352	3.70708	0.000209659	0.00344555	Serine carboxypeptidase K10B2.2
NbS00014326g0003	420.075	1.4318	0.347864	4.11599	3.86e-05	0.000941915	Transmembrane protein 205
NbS00049718g0003	74.9778	1.42959	0.352825	4.05184	5.08e-05	0.00116409	Phosphatidylinositol N acetyglucosaminlytransferase subunit P related
NbS00023850g0115	151	1.42885	0.449616	3.17793	0.00148331	0.0152629
NbS00015339g0009	2112.22	1.42786	0.454992	3.1382	0.00169989	0.0168785	Peptide transporter
NbS00013000g0018	771.108	1.42753	0.457051	3.12335	0.00178805	0.0175231	Thioredoxin H
NbS00005992g0001	138.895	1.42729	0.360316	3.9612	7.46e-05	0.00157026	ELF4 protein
NbS00015395g0001	78.9158	1.42703	0.31364	4.54991	5.37e-06	0.0001935	Scarecrow transcription factor
NbS00009207g0011	1628.98	1.42672	0.371188	3.84366	0.000121215	0.00226944	Haloacid dehalogenase hydrolase HAD
NbS00045109g0006	358.998	1.42574	0.34791	4.09801	4.17e-05	0.000998496	O methyltransferase
NbS00012376g0011	71.6883	1.42547	0.438766	3.24882	0.00115886	0.0127212	SPRY domain containing protein
NbS00060385g0002	570.141	1.421	0.471285	3.01515	0.00256849	0.0230771	Zinc binding
NbS00001594g0016	212.401	1.41982	0.430729	3.29631	0.00097963	0.0111691	Receptor kinase RLK
NbS00014757g0107	30.6832	1.41884	0.486655	2.9155	0.00355114	0.0292817
NbS00041131g0023	136.163	1.41732	0.394945	3.58865	0.000332389	0.0049271	Spore coat protein A
NbS00041770g0009	114.491	1.41529	0.266455	5.31157	1.09e-07	7.87e-06	Phytosulfokine receptor 2
NbS00012113g0011	20.5413	1.41527	0.516654	2.73931	0.00615684	0.0438148
NbS00008166g0024	859.197	1.41516	0.426234	3.32015	0.000899687	0.0104928	Receptor protein kinase FERONIA
NbS00012923g0107	380.382	1.41398	0.446075	3.16982	0.00152531	0.0156266
NbS00001605g0003	525.847	1.41293	0.288013	4.90579	9.31e-07	4.54e-05	Lysophospholipid acyltransferase
NbS00037357g0008	2399.19	1.41097	0.342843	4.11551	3.86e-05	0.000943331	Histidine triad HIT protein
NbS00005186g0007	792.993	1.4099	0.357061	3.94864	7.86e-05	0.00163033	Glutaredoxin
NbS00019560g0001	222.585	1.40895	0.33345	4.22537	2.39e-05	0.000641902	Serine acetyltransferase
NbS00016615g0003	79.9561	1.40803	0.487321	2.88933	0.0038606	0.0311288	Progesterone 5 beta reductase
NbS00029405g0004	63.0562	1.40685	0.421857	3.33489	0.000853343	0.010103	Non specific lipid transfer protein
NbS00016101g0010	119.52	1.40584	0.478999	2.93495	0.00333605	0.0280343
NbS00016482g0003	477.187	1.40561	0.270272	5.20074	1.98e-07	1.31e-05	Myb family transcription factor Fragment
NbS00015460g0004	772.287	1.40477	0.375868	3.73739	0.000185937	0.00313878	Thaumatin protein
NbS00058317g0004	154.815	1.40313	0.460478	3.04711	0.00231051	0.0213172	Hydroxyproline rich glycoprotein
NbS00014757g0109	26.1839	1.40116	0.464945	3.01361	0.00258157	0.0231638
NbS00006913g0005	556.254	1.39917	0.397977	3.5157	0.0004386	0.00607721	CM0545.450.nc protein
NbS00012243g0010	244.235	1.39745	0.365578	3.82258	0.000132063	0.00242335	Nogo B receptor
NbS00019096g0011	134.722	1.39725	0.279473	4.99957	5.75e-07	3.09e-05	Protein kinase
NbS00023296g0018	337.184	1.3963	0.373711	3.7363	0.00018675	0.00314872	mRNA clone RAFL24 05 D16
NbS00042039g0001	83.3113	1.39579	0.442292	3.15582	0.00160047	0.0161607	unknown protein
NbS00026416g0002	232.106	1.39544	0.399339	3.49438	0.000475164	0.00647336	Cytochrome P450
NbS00002903g0004	1778.12	1.39495	0.381664	3.65492	0.00025726	0.00404404	unknown protein
NbS00042158g0004	151.183	1.39452	0.49236	2.83231	0.0046213	0.0355839	2 oxoglutarate dependent dioxygenase
NbS00021296g0011	5220.85	1.39395	0.339196	4.10958	3.96e-05	0.000961114	S adenosylmethionine decarboxylase proenzyme
NbS00057202g0004	128.065	1.39359	0.347762	4.00731	6.14e-05	0.00134764	WRKY transcription factor 25
NbS00029232g0008	42.7331	1.39249	0.365646	3.80831	0.000139921	0.00252342	Protein phosphatase 2C
NbS00016456g0007	385.164	1.39182	0.361771	3.84725	0.00011945	0.00224736	Short chain dehydrogenase/reductase SDR
NbS00019154g0002	1027.86	1.39091	0.350619	3.96701	7.28e-05	0.00154564	S adenosyl L methionine dependent methyltransferases
NbS00038807g0001	29.7083	1.39083	0.44543	3.12244	0.00179359	0.0175448	Cys2/His2 zinc finger transcription factor
NbS00012282g0006	53.5576	1.38981	0.494543	2.81029	0.00494964	0.0374295	Ferric reductase oxidase
NbS00000145g0010	2036.29	1.38838	0.397279	3.49473	0.000474533	0.00646894	Serine carboxypeptidase 1
NbS00033121g0030	258.282	1.38805	0.306811	4.52413	6.06e-06	0.000213008	Phototropic responsive NPH3
NbS00054691g0001	60.3966	1.38519	0.447861	3.0929	0.00198213	0.01897	GH3
NbS00001483g0202	145.944	1.38513	0.282398	4.90489	9.35e-07	4.55e-05
NbS00027819g0002	109.068	1.3851	0.478225	2.89635	0.00377535	0.0306404	Pentatricopeptide repeat containing protein
NbS00012174g0009	41.0795	1.38387	0.461411	2.99922	0.00270672	0.0239771	Helicase protein
NbS00028201g0010	47.9193	1.38334	0.454245	3.04536	0.00232401	0.0214183	Core 2/I branching beta 1 6 N acetylglucosaminyltransferase
NbS00031201g0007	197.832	1.38265	0.381529	3.62397	0.00029012	0.00442826	Nucellin aspartic protease Fragment
NbS00014965g0006	454.191	1.38084	0.367473	3.75767	0.000171501	0.00295173	Genomic DNA chromosome 5 TAC clone K14A3
NbS00032705g0012	31.5137	1.37951	0.488921	2.82154	0.00477937	0.0364751	Protein of unknown function DUF668
NbS00046045g0003	40.7817	1.37925	0.436594	3.15912	0.00158248	0.0160487	F5F19.22 protein Fragment
NbS00002410g0025	28.951	1.37611	0.483126	2.84835	0.00439462	0.0343205	Small heat shock protein chloroplastic
NbS00002046g0105	139.744	1.37355	0.355701	3.86153	0.000112681	0.00215163
NbS00049752g0004	133.821	1.37149	0.383352	3.57762	0.000346731	0.00507933	Receptor kinase
NbS00039504g0004	142.917	1.37137	0.367111	3.73556	0.000187295	0.0031554	BHLH transcription factor
NbS00018955g0005	154.91	1.3708	0.471446	2.90766	0.00364142	0.0298345	Protein DA1 related 2
NbS00003032g0001	580.023	1.37069	0.27553	4.97473	6.53e-07	3.43e-05	Protein phosphatase 2C
NbS00006375g0003	217.241	1.37004	0.339943	4.03022	5.57e-05	0.00124811	uncharacterized protein LOC100241906
NbS00030519g0018	32.6399	1.36886	0.460881	2.9701	0.00297702	0.0257978	Transporter folate biopterin transporter
NbS00057303g0004	43.4076	1.36689	0.42167	3.24162	0.00118853	0.0129226	Ras related small GTP binding
NbS00003193g0002	89.6371	1.36625	0.412793	3.30976	0.000933746	0.0107887
NbS00036615g0005	182.572	1.36599	0.508477	2.68643	0.00722191	0.0493049	Nitrate transporter 1.2
NbS00004155g0002	38.2419	1.36592	0.425206	3.21237	0.00131644	0.013954	Sucrose transporter
NbS00011734g0006	257.021	1.36491	0.501058	2.72405	0.00644859	0.0453076	alpha/beta Hydrolases
NbS00015003g0010	741.687	1.36387	0.464172	2.93828	0.00330036	0.0278009	FACT complex subunit SPT16
NbS00012564g0022	64.958	1.3638	0.363942	3.7473	0.00017875	0.00305039	Ubiquitin fold modifier 1
NbS00000644g0007	71.067	1.36317	0.370517	3.67911	0.00023405	0.00374578	unknown protein
NbS00020605g0009	73.9436	1.36294	0.372716	3.65679	0.000255396	0.00401884	Auxin efflux carrier
NbS00010267g0007	368.614	1.36277	0.387888	3.51331	0.000442553	0.00611792	Glycine rich protein
NbS00058405g0002	484.786	1.36213	0.328197	4.15033	3.32e-05	0.0008393	UPF0497 membrane protein 16
NbS00010744g0009	155.02	1.36163	0.335922	4.05341	5.05e-05	0.00115754	Nodulin protein
NbS00003509g0103	33.1424	1.36141	0.463612	2.93653	0.00331905	0.0279082
NbS00052530g0008	437.328	1.36087	0.258334	5.26787	1.38e-07	9.58e-06	SEC14 protein 1
NbS00025931g0004	779.194	1.35968	0.269841	5.03882	4.68e-07	2.64e-05	NAC domain transcription factor
NbS00028615g0004	710	1.35952	0.491284	2.76728	0.00565269	0.0412084	Genomic DNA chromosome 5 BAC clone F6N7
NbS00058134g0024	1194.12	1.3594	0.409092	3.32297	0.000890657	0.0104307	NADH flavin oxidoreductase/12 oxophytodienoate reductase
NbS00042305g0004	492.812	1.35826	0.469742	2.89151	0.00383398	0.0309616	WRKY transcription factor 3
NbS00016666g0001	409.697	1.35803	0.389634	3.4854	0.000491399	0.00664308	RING H2 finger protein
NbS00009767g0012	62.0491	1.35472	0.379614	3.56866	0.000358807	0.00521641	Uncharacterized membrane protein At3g27390
NbS00025710g0001	36.4984	1.35461	0.464508	2.91623	0.00354285	0.0292262	mRNA clone RAFL25 03 G23
NbS00018754g0009	2515.96	1.35441	0.381417	3.551	0.000383766	0.0055016	Cyclic nucleotide gated ion channel 2
NbS00040319g0006	460.907	1.35359	0.381791	3.54537	0.000392069	0.00559214	Ubiquitin conjugating enzyme E2 10
NbS00038485g0001	26.1546	1.35318	0.44965	3.0094	0.00261768	0.0234044	Acetylajmalan esterase
NbS00009920g0004	370.373	1.3529	0.339775	3.98175	6.84e-05	0.00146981	UDP glucose sterol 3 O glucosyltransferase
NbS00008129g0002	127.237	1.35269	0.490975	2.75511	0.0058673	0.0422727	ALA interacting subunit 1
NbS00039818g0008	68.5633	1.35096	0.372606	3.62572	0.000288156	0.00440465	Ras related protein Rab 18
NbS00032959g0002	98.2626	1.35093	0.495465	2.7266	0.00639905	0.0450344	unknown protein
NbS00011379g0018	143.602	1.35057	0.418966	3.22359	0.00126595	0.0135309	Peptide transporter protein
NbS00035464g0007	6039.08	1.34912	0.397172	3.39683	0.000681722	0.00852284	Vacuolar sorting receptor
NbS00006449g0004	202.901	1.34775	0.290203	4.64415	3.41e-06	0.000132507	Calcium binding EF hand
NbS00003057g0016	141.158	1.3473	0.416464	3.23508	0.00121607	0.013151	Zinc finger Ran binding
NbS00026479g0007	1038.9	1.3465	0.424627	3.17101	0.00151912	0.0155783	Cytochrome P450
NbS00018004g0004	875.6	1.34617	0.380761	3.53546	0.000407068	0.00574914	GDSL esterase/lipase At5g42170
NbS00059664g0011	41.505	1.34585	0.395884	3.39961	0.000674825	0.00845163	unknown protein
NbS00027316g0003	4046.76	1.34561	0.400157	3.36271	0.000771813	0.00935549	uncharacterized protein LOC100243866
NbS00021021g0008	130.181	1.34561	0.420969	3.19646	0.00139126	0.0145607	Beta 1 3 galactosyl o glycosyl glycoprotein
NbS00001174g0003	1461.39	1.34551	0.461389	2.91623	0.00354295	0.0292262	Alanine aminotransferase
NbS00027490g0007	503.984	1.3454	0.415632	3.23699	0.00120798	0.0130845	Basic leucine zipper 9
NbS00005377g0006	119.619	1.34464	0.384063	3.50108	0.000463375	0.0063414	BHLH1 transcription factor
NbS00043229g0001	141.88	1.3439	0.336026	3.9994	6.35e-05	0.00138552	Response regulator 9
NbS00002720g0116	152.397	1.34354	0.358572	3.74694	0.000179007	0.00305107
NbS00009193g0223	214.961	1.34335	0.322821	4.1613	3.16e-05	0.000804826
NbS00003503g0005	749.881	1.34255	0.455653	2.94643	0.0032147	0.0272807	GDP mannose dependent alpha mannosyltransferase
NbS00031561g0011	160.07	1.34209	0.330503	4.06074	4.89e-05	0.00112855	RING/U box
NbS00018194g0005	174.267	1.34193	0.314613	4.26534	2e-05	0.000556962	Potassium transporter
NbS00055677g0008	1918.31	1.34189	0.367925	3.64719	0.000265128	0.00413959	LRR receptor serine/threonine protein kinase
NbS00000388g0004	46.8676	1.34156	0.449981	2.98136	0.00286973	0.0250791	Serine/threonine protein kinase bud32 EC 2.7.11.1
NbS00026986g0002	23.0512	1.34127	0.47796	2.80624	0.00501235	0.0377348	Zinc transporter protein
NbS00001924g0013	24.6496	1.34095	0.467424	2.8688	0.00412028	0.032692	unknown protein
NbS00019096g0017	178.906	1.34075	0.318865	4.20477	2.61e-05	0.000690488	Serine/threonine protein kinase HT1
NbS00000828g0001	105.525	1.34067	0.389233	3.4444	0.00057232	0.00746917	GRAM domain containing protein
NbS00007058g0002	320.615	1.34012	0.370933	3.61284	0.000302856	0.00456816	Peptide N4 N acetyl beta glucosaminylasparagine amidase A
NbS00034204g0016	190.772	1.33808	0.477579	2.80181	0.00508175	0.038128	abscisic acid responsive elements binding factor 3
NbS00021208g0005	625	1.33799	0.334648	3.99821	6.38e-05	0.00139107	Aspartate aminotransferase
NbS00026003g0003	92.1152	1.33726	0.41799	3.19925	0.00137784	0.0144488	UPF0497 membrane protein 8
NbS00009338g0004	230.847	1.33646	0.487894	2.73923	0.00615829	0.0438148	Alanine glyoxylate aminotransferase 2 3 mitochondrial
NbS00021119g0007	567.049	1.33641	0.393358	3.39744	0.000680207	0.00850894	2 hydroxyacyl CoA lyase
NbS00015654g0001	168.285	1.33603	0.431	3.09984	0.00193626	0.0186254	Ethylene responsive transcription factor 4
NbS00038793g0006	84.8522	1.33447	0.437847	3.04781	0.00230519	0.0212774	RING/U box
NbS00009478g0007	86.2328	1.33434	0.487696	2.73601	0.00621888	0.044112	unknown protein
NbS00016452g0013	207.826	1.33194	0.343155	3.88145	0.000103837	0.00202583	RING finger and CHY zinc finger domain containing protein 1
NbS00017406g0014	660.72	1.33175	0.464944	2.86432	0.00417906	0.0330465	Beta D glucosidase
NbS00018072g0005	813.522	1.33051	0.405358	3.28231	0.00102959	0.0115946	WRKY transcription factor 35
NbS00021115g0004	1177	1.33025	0.467534	2.84524	0.00443782	0.0345693	Fatty acid elongase 3 ketoacyl CoA synthase
NbS00032832g0003	160.111	1.32942	0.300316	4.42674	9.57e-06	0.000306676	Magnesium transporter MRS2 5
NbS00005121g0101	1284.68	1.32937	0.349495	3.8037	0.000142553	0.00256034
NbS00010373g0006	164.778	1.32797	0.398391	3.33333	0.000858134	0.0101483	Plant specific domain TIGR01615
NbS00027742g0012	316.597	1.32739	0.276752	4.79633	1.62e-06	7.14e-05	GTP binding protein YPTM2
NbS00007262g0003	213.033	1.32519	0.26023	5.09238	3.54e-07	2.11e-05	FAS associated factor 2 B
NbS00036323g0001	145.664	1.32515	0.402479	3.29248	0.000993082	0.0112828	unknown protein
NbS00049041g0002	3648.43	1.3247	0.38207	3.46716	0.000525994	0.00700314
NbS00027406g0005	188.494	1.32419	0.489458	2.70543	0.00682159	0.047283	GATA type zinc finger transcription factor
NbS00032057g0007	87.1315	1.32343	0.409063	3.23528	0.00121523	0.0131452	Z box binding factor 2 protein
NbS00003915g0102	85.2495	1.32273	0.330041	4.00778	6.13e-05	0.00134662
NbS00012662g0113	209.684	1.32186	0.378694	3.49056	0.000482	0.00653697
NbS00051673g0003	33.3278	1.32103	0.471724	2.80044	0.00510332	0.0382355	Pectin lyase
NbS00013679g0002	1230.08	1.32096	0.397501	3.32315	0.000890064	0.0104293	Multidrug resistance protein ABC transporter family
NbS00005299g0023	179.062	1.31988	0.417827	3.15891	0.00158362	0.0160526	Genomic DNA chromosome 5 P1 clone MUD21
NbS00019325g0008	105.109	1.31914	0.400836	3.29098	0.000998388	0.0113282	F box protein
NbS00000624g0001	112.383	1.31636	0.407789	3.22805	0.00124637	0.0133847	Vacuolar protein sorting associated protein 28
NbS00049665g0005	750.645	1.31575	0.323741	4.06422	4.82e-05	0.00111428	Plasma membrane ATPase 3
NbS00021243g0008	702.66	1.31511	0.372455	3.53091	0.000414129	0.00581883	Alcohol dehydrogenase 1
NbS00033064g0015	547.866	1.31404	0.344471	3.81467	0.000136363	0.00247617	Ethanolamine phosphate cytidylyltransferase
NbS00043421g0004	54.1376	1.31383	0.36621	3.58764	0.000333691	0.00493972	Abscisic acid receptor PYL9
NbS00018776g0004	448.865	1.31231	0.304617	4.30807	1.65e-05	0.000479166	WW domain containing protein expressed
NbS00057370g0001	32.2683	1.31225	0.447138	2.93478	0.00333787	0.028037	CBL interacting protein kinase 16
NbS00001640g0018	46.3709	1.31204	0.374173	3.5065	0.000454049	0.00623836	abscisic acid responsive elements binding factor 2
NbS00019561g0004	35.845	1.31202	0.415913	3.15456	0.0016074	0.0162097	Ribosomal RNA large subunit methyltransferase E
NbS00036077g0004	354.109	1.31132	0.446376	2.93771	0.00330651	0.0278239	Primary amine oxidase
NbS00000767g0012	1283.05	1.3109	0.341879	3.83438	0.000125881	0.00233605	alpha/beta Hydrolases
NbS00056736g0009	189.453	1.31074	0.313028	4.1873	2.82e-05	0.000734789	Protein TRANSPARENT TESTA GLABRA 1
NbS00009170g0016	230.41	1.30917	0.35493	3.68853	0.000225555	0.0036374	Histone deacetylase 11
NbS00041163g0003	89.9123	1.30866	0.387434	3.37775	0.000730804	0.00897697
NbS00031764g0007	368.823	1.30714	0.448348	2.91545	0.00355175	0.0292817	L allo threonine aldolase
NbS00037888g0004	71.6375	1.30515	0.373815	3.49143	0.000480439	0.00651998	Lysine ketoglutarate reductase trans splicing related 1
NbS00021296g0012	1312.64	1.30337	0.273901	4.75854	1.95e-06	8.4e-05	S adenosylmethionine decarboxylase uORF
NbS00013789g0118	29.0212	1.3005	0.456448	2.84917	0.00438333	0.0342513
NbS00013798g0002	97.2765	1.2982	0.381047	3.40692	0.000657012	0.00828793	Zinc finger protein zfs1
NbS00022908g0004	79.7691	1.29729	0.408908	3.17256	0.00151101	0.0155101	Pentatricopeptide repeat containing protein
NbS00014019g0030	475.74	1.29724	0.340712	3.80745	0.000140407	0.00253002	ER lumen retaining receptor family protein
NbS00003170g0012	1070.58	1.29702	0.39015	3.32441	0.000886072	0.0103914	uricase/urate oxidase/nodulin 35
NbC24088802g0001	52.6874	1.29368	0.354801	3.64621	0.000266135	0.00415377	Ypt/Rab GAP domain of gyp1p
NbS00035041g0001	477.684	1.29272	0.349724	3.69642	0.000218664	0.00355889	abscisic acid responsive elements binding factor 3
NbS00053858g0001	133.348	1.29225	0.249418	5.18106	2.21e-07	1.42e-05	Mate efflux
NbS00025182g0001	1292.02	1.29134	0.316046	4.08591	4.39e-05	0.00103842	Oxidoreductase
NbS00012409g0007	304.832	1.29102	0.272502	4.73768	2.16e-06	9.15e-05	Abhydrolase domain containing protein FAM108B1
NbS00038670g0006	1386.8	1.28987	0.475131	2.71477	0.00663212	0.0462965	Vacuolar processing enzyme 3
NbS00042945g0001	1556.7	1.28846	0.335264	3.84312	0.000121481	0.00227239	Mate efflux
NbS00037378g0001	72.3991	1.28794	0.391496	3.28979	0.00100263	0.0113717	Protein Brevis radix 4
NbS00028359g0004	43.2768	1.28742	0.391598	3.28761	0.00101042	0.0114336	Serine/threonine protein kinase BRI1 1
NbS00024378g0002	177.756	1.28724	0.337385	3.81535	0.000135991	0.00247264	Genomic DNA chromosome 3 P1 clone MPE11
NbS00007880g0003	152.777	1.28646	0.393873	3.26618	0.0010901	0.012134	U box domain containing protein 4
NbS00027433g0009	37.4865	1.28646	0.390285	3.2962	0.00098003	0.0111706	ER lumen retaining receptor family protein
NbS00005475g0010	306.117	1.28607	0.331458	3.88004	0.000104441	0.00203198	Agamous MADS box protein AGL8
NbS00011418g0011	3079.74	1.28598	0.397197	3.23763	0.00120525	0.0130641	Protein of unknown function DUF760
NbS00045991g0006	210.899	1.28541	0.221806	5.7952	6.82e-09	7.85e-07
NbS00047802g0002	205.427	1.2854	0.231929	5.54221	2.99e-08	2.65e-06	galacturonosyltransferase 6
NbS00008947g0002	63.3589	1.28322	0.434954	2.95024	0.00317526	0.0270184	unknown protein
NbS00010685g0001	550.969	1.28282	0.459571	2.79133	0.00524911	0.0390162	Alcohol dehydrogenase zinc containing
NbS00014130g0001	123.668	1.28239	0.424337	3.02211	0.00251022	0.0227033	RING finger protein
NbS00007550g0014	4234.35	1.28236	0.463278	2.76801	0.00563997	0.0411321	1 4 alpha glucan branching enzyme
NbS00013896g0019	297.451	1.28151	0.43194	2.96686	0.00300859	0.0260073	NADP binding Rossmann fold
NbS00008785g0015	164.992	1.28051	0.432329	2.9619	0.00305752	0.0262998	Sucrose transporter
NbS00002393g0008	263.391	1.27948	0.249644	5.12523	2.97e-07	1.85e-05	Diacylglycerol acyltransferase family
NbS00019361g0016	37.9668	1.27921	0.4242	3.01558	0.0025649	0.0230497	Peroxisome biogenesis protein 16
NbS00014920g0009	408.211	1.27886	0.360234	3.55007	0.000385129	0.00551332	Alpha alpha trehalase
NbS00012987g0019	67.4039	1.27761	0.393603	3.24593	0.00117068	0.0128044	HVA22 protein d
NbS00056660g0001	56.4622	1.2768	0.462266	2.76205	0.00574403	0.0416679	MYB transcription factor
NbS00020978g0005	240.866	1.27635	0.359551	3.54985	0.000385445	0.00551332	Beta glucosidase
NbS00005233g0108	1344.39	1.27562	0.36943	3.45293	0.000554525	0.00729104
NbS00021039g0013	159.357	1.27536	0.25906	4.92304	8.52e-07	4.23e-05	Ariadne ubiquitin ligase
NbS00004280g0003	538.569	1.27494	0.406929	3.13308	0.00172981	0.0170952
NbS00043355g0001	126.865	1.27456	0.450524	2.82907	0.00466834	0.0358676	Acid beta fructofuranosidase
NbS00008152g0011	43.6926	1.27435	0.37499	3.39835	0.000677939	0.0084881	uncharacterized protein LOC100254537
NbS00024833g0201	91.8958	1.27346	0.399278	3.18941	0.00142562	0.0148078
NbS00002638g0007	32.2011	1.27303	0.436997	2.91312	0.00357836	0.029455	Ethylene responsive transcription factor protein At4g13040
NbS00024809g0002	33.418	1.27198	0.434752	2.92576	0.00343617	0.0286025
NbS00003506g0010	38.224	1.27128	0.409475	3.10466	0.00190497	0.0183967	unknown protein
NbS00033217g0004	1666.48	1.27072	0.40853	3.11047	0.00186787	0.0181162	ER lumen retaining receptor family protein
NbS00010155g0004	113.847	1.27008	0.461103	2.75444	0.0058792	0.0423429
NbS00014915g0004	307.606	1.26969	0.410945	3.08969	0.00200367	0.0191164	Anthranilate synthase component I 1
NbS00017812g0015	624.003	1.26968	0.36468	3.48162	0.000498393	0.00671904	B12D protein
NbS00018539g0007	514.78	1.26746	0.332206	3.81528	0.000136027	0.00247264	Kinase interacting
NbS00019166g0002	277.529	1.26497	0.233363	5.42062	5.94e-08	4.75e-06	2 hydroxy 6 oxononadienedioate/2 hydroxy 6 oxononatrienedioate hydrolase 2
NbS00012407g0005	552.646	1.26422	0.435741	2.90131	0.00371609	0.0303285	DSBA oxidoreductase
NbS00007566g0014	839.413	1.26285	0.324631	3.89012	0.000100194	0.00197575	Glucose 6 phosphate 1 dehydrogenase
NbS00018049g0004	552.022	1.25936	0.248043	5.07718	3.83e-07	2.24e-05	Histone lysine N methyltransferase ASHR2
NbS00010147g0001	37.3365	1.25909	0.412164	3.05481	0.002252	0.0208824
NbS00030554g0001	145.075	1.2583	0.3809	3.3035	0.000954862	0.0109797	Calcineurin phosphoesterase
NbS00005584g0011	408.847	1.25814	0.449235	2.80064	0.00510016	0.0382186	Extradiol ring cleavage dioxygenase class III protein subunit B
NbS00015845g0011	153.567	1.258	0.353842	3.55526	0.000377608	0.00543733
NbS00044780g0003	209.874	1.25791	0.325974	3.85892	0.000113891	0.00216634	F box protein SKIP1
NbS00013000g0013	2561.45	1.25764	0.335007	3.75406	0.00017399	0.00298727	Thioredoxin H
NbS00009041g0013	187.388	1.25599	0.306285	4.10071	4.12e-05	0.00098917	ABC transporter F family member 1
NbS00021694g0101	317.497	1.25532	0.370491	3.38825	0.000703391	0.00872879
NbS00004456g0015	32.0705	1.25458	0.439265	2.85609	0.00428887	0.0336753	Beta galactosidase
NbS00022226g0010	318.164	1.2517	0.416451	3.00562	0.00265036	0.0236266	Kinase interacting protein 1
NbC26213959g0006	105.56	1.25121	0.357162	3.5032	0.000459712	0.00629739	Protein of unknown function DUF1218
NbS00041727g0010	285.109	1.25099	0.264139	4.73611	2.18e-06	9.21e-05	Serine/threonine protein kinase
NbS00001057g0005	269.299	1.2504	0.344	3.63489	0.000278098	0.00429448	TPR domain protein
NbS00061292g0001	132.698	1.25026	0.417894	2.99182	0.00277322	0.0244329	Alpha dioxygenase 2
NbS00051728g0006	104.023	1.24929	0.39891	3.13175	0.00173768	0.0171529	Arginine/serine rich splicing factor
NbS00041320g0002	2405.9	1.24849	0.427825	2.91823	0.00352025	0.0290788	Cytochrome P450 89A2
NbS00016101g0014	663.854	1.24825	0.43164	2.89188	0.00382948	0.030931	RING finger protein
NbS00008185g0117	63.1151	1.24687	0.346453	3.59897	0.000319486	0.00478141
NbS00016534g0006	104.419	1.24656	0.45879	2.71705	0.00658662	0.0460933	LRR receptor serine/threonine protein kinase
NbS00010321g0001	1658.48	1.24636	0.357471	3.4866	0.000489206	0.00662193	Translation initiation factor SUI1
NbS00044844g0004	29.7175	1.2453	0.429488	2.89949	0.00373768	0.0304534	Prohibitin 1 protein
NbS00038001g0007	641.167	1.24432	0.216718	5.74164	9.38e-09	1.02e-06	NAC domain protein IPR003441
NbS00032586g0015	106.828	1.24372	0.402868	3.08717	0.00202074	0.0192452	Hydroxyproline rich glycoprotein
NbS00015312g0006	350.12	1.24355	0.247359	5.0273	4.97e-07	2.75e-05	BHLH transcription factor protein
NbS00019101g0013	235.14	1.24355	0.447113	2.78128	0.00541447	0.0399245	Squamosa promoter binding protein
NbS00000810g0015	522.072	1.24082	0.371613	3.339	0.000840798	0.00998869	Serine/threonine protein kinase
NbS00004283g0009	35.3394	1.24054	0.384729	3.22445	0.00126214	0.0135039	unknown protein
NbS00009882g0003	1330.64	1.24	0.379907	3.26396	0.00109866	0.0122096	Cathepsin L cysteine proteinase
NbS00058929g0001	168.034	1.23986	0.442155	2.80413	0.00504533	0.0379154	uncharacterized protein LOC100260307 isoform 1
NbS00055412g0007	115.298	1.23983	0.39429	3.14445	0.00166397	0.0165843	Hexokinase
NbS00020793g0011	735.165	1.23977	0.240648	5.15179	2.58e-07	1.64e-05	uncharacterized protein LOC100259118
NbS00000068g0101	587.441	1.23962	0.257091	4.82173	1.42e-06	6.45e-05
NbS00010644g0007	157.913	1.2391	0.416325	2.97628	0.00291772	0.0253986	Ring finger protein 141
NbS00005523g0002	1491.24	1.23768	0.309455	3.99955	6.35e-05	0.00138539	Small ubiquitin related modifier 2
NbS00062047g0006	2068.89	1.23725	0.419482	2.94947	0.00318317	0.0270676	Glutathione S transferase protein
NbS00024926g0003	336.321	1.23643	0.395572	3.12568	0.00177394	0.0174183	Beta glucosidase
NbS00018723g0001	69.0279	1.23555	0.389905	3.16886	0.00153037	0.0156556	Zinc finger CCCH domain containing protein 20
NbS00000689g0001	652.616	1.23407	0.369537	3.33951	0.000839265	0.00997829	Arabidopsis thaliana genomic DNA chromosome 5 P1 clone MOK16
NbS00019131g0013	290.548	1.23183	0.34449	3.5758	0.000349157	0.00510955	Auxin response factor 1
NbS00052671g0001	626.101	1.23179	0.281	4.38361	1.17e-05	0.000357631	Nuclear transcription factor Y subunit C 2
NbS00010489g0032	191.123	1.2291	0.237012	5.18581	2.15e-07	1.39e-05	Heat stress transcription factor A3
NbS00040302g0003	44.6107	1.2284	0.382511	3.21142	0.00132082	0.0139839	Serine rich protein
NbS00016303g0009	63.0001	1.22516	0.341819	3.58425	0.000338054	0.00498683	Glucose 1 phosphate adenylyltransferase large subunit 2 chloroplastic/amyloplastic
NbS00061116g0001	84.7171	1.22484	0.34661	3.53378	0.00040967	0.00577105	unknown protein
NbS00033284g0007	42.0159	1.22439	0.421816	2.90267	0.00369995	0.0302158	acyl carrier protein S malonyltransferase
NbS00042956g0011	98.0356	1.22343	0.331593	3.68954	0.000224663	0.00362747	Ubiquitin carboxyl terminal hydrolase
NbS00008756g0005	946.862	1.22339	0.274582	4.45547	8.37e-06	0.000275884	Glucan endo 1 3 beta glucosidase 3
NbS00007748g0002	318.501	1.22227	0.35075	3.48472	0.000492661	0.00665451	NAC domain protein IPR003441
NbS00013654g0011	90.0797	1.22216	0.352138	3.47069	0.000519124	0.00693706	Necrotic spotted lesions 1 Fragment
NbS00027450g0008	91.3801	1.22151	0.329841	3.70334	0.000212783	0.00348062	PHD finger protein ALFIN 1
NbS00003259g0116	75.1741	1.22121	0.442987	2.75677	0.00583762	0.0421296
NbS00019551g0013	266.728	1.22109	0.399225	3.05864	0.00222342	0.0206525	Gibberellin receptor GID1L2
NbS00012010g0007	1906.37	1.22062	0.288296	4.23391	2.3e-05	0.000622819	CBL interacting protein kinase 04
NbS00005142g0004	85.0876	1.21944	0.432021	2.82264	0.00476295	0.0363785	Single stranded DNA binding protein
NbS00033920g0004	691.713	1.21886	0.341373	3.57047	0.000356343	0.00518777	Endo 1 3 1%2C4 beta D glucanase
NbS00018563g0111	179.034	1.21831	0.329205	3.70077	0.000214949	0.00350926
NbS00001929g0002	178.173	1.21754	0.386535	3.14987	0.00163344	0.0163951	WRKY transcription factor 19
NbS00024042g0001	2106.58	1.21734	0.360205	3.37958	0.00072596	0.00894609	unknown protein
NbS00032022g0010	1702.44	1.21722	0.242677	5.01578	5.28e-07	2.88e-05	Potassium transporter
NbS00033731g0004	706.308	1.21721	0.305672	3.98208	6.83e-05	0.0014685	Genomic DNA chromosome 5 P1 clone MQK4
NbS00003826g0005	262.266	1.21683	0.390954	3.11247	0.00185527	0.01803	Catalase isozyme 3
NbS00015598g0002	180.703	1.21612	0.373935	3.25224	0.001145	0.0126118	Arginase
NbS00010650g0004	322.533	1.2151	0.331934	3.66068	0.000251551	0.00396841	Serine incorporator 1
NbS00004167g0007	1698.94	1.21475	0.243861	4.98133	6.31e-07	3.34e-05	Solanesyl diphosphate synthase
NbS00036973g0008	76.2823	1.21367	0.414553	2.92766	0.00341522	0.0284729	Protein phosphatase 2C
NbS00012241g0012	166.676	1.21294	0.433172	2.80014	0.0051081	0.0382592	Heavy metal associated domain protein
NbS00014246g0002	564.864	1.21273	0.387892	3.12647	0.0017692	0.0173859	BHLH transcription factor protein
NbS00012027g0016	571.945	1.21014	0.279078	4.3362	1.45e-05	0.000429283	Receptor kinase RLK
NbS00007689g0003	842.198	1.21006	0.301495	4.01353	5.98e-05	0.00132502	NAC domain protein IPR003441
NbS00003630g0001	912.026	1.20847	0.262786	4.59866	4.25e-06	0.000158727	Octicosapeptide/Phox/Bem1p domain containing protein
NbS00014507g0008	145.823	1.2072	0.30285	3.98613	6.72e-05	0.00145316	E3 ubiquitin protein ligase RHF1A
NbS00044789g0018	28.5065	1.20685	0.426963	2.82659	0.00470472	0.0360749	Tudor/PWWP/MBT
NbS00024691g0106	155.567	1.20662	0.336946	3.58107	0.000342195	0.00503384
NbS00041155g0006	1744.41	1.20489	0.292	4.12633	3.69e-05	0.000910058	NADH flavin oxidoreductase/12 oxophytodienoate reductase
NbS00059950g0003	146.113	1.20447	0.42213	2.8533	0.00432672	0.0338968	Ubiquitin carboxyl terminal hydrolase
NbS00053678g0011	29.6106	1.20443	0.407636	2.95467	0.00313003	0.0267287	2 oxoisovalerate dehydrogenase subunit alpha mitochondrial
NbS00009374g0113	566.056	1.20397	0.286259	4.20587	2.6e-05	0.000687557
NbS00004235g0004	128.218	1.20357	0.283475	4.24578	2.18e-05	0.000599528	Cyclic nucleotide gated channel
NbS00023697g0011	335.698	1.20268	0.285635	4.21053	2.55e-05	0.00067522	Cell division protein kinase 12
NbS00005238g0014	44.9138	1.20198	0.387578	3.10125	0.00192708	0.0185667	Acyl CoA N acyltransferases NAT
NbS00032542g0015	53.473	1.20154	0.441503	2.72147	0.00649926	0.0456104	Calcium dependent protein kinase 17
NbS00026410g0005	81.2803	1.20141	0.418301	2.87212	0.00407732	0.0324609
NbS00006474g0011	60.2058	1.20109	0.323103	3.71734	0.000201329	0.00334642
NbS00025759g0004	1357.14	1.20056	0.236245	5.08185	3.74e-07	2.2e-05	Serine carboxypeptidase S28
NbS00054613g0010	30.0078	1.19962	0.435048	2.75744	0.00582551	0.0420622	class I heat shock protein 3
NbS00018390g0001	68.4894	1.19908	0.423241	2.8331	0.00460987	0.0355348	unknown protein
NbS00036543g0010	366.514	1.19652	0.297465	4.02238	5.76e-05	0.00128354	Auxin response factor 1
NbS00022704g0003	37.5006	1.1947	0.431736	2.76719	0.0056542	0.0412084	Geranylgeranyl diphosphate reductase chloroplastic
NbS00015781g0001	1404.06	1.19427	0.30407	3.92762	8.58e-05	0.00174478	unknown protein
NbS00051416g0001	60.2072	1.19423	0.346373	3.44782	0.000565138	0.00739601	unknown protein
NbS00010164g0020	366.407	1.19399	0.19886	6.00417	1.92e-09	2.63e-07	Transducin/WD 40 repeat
NbS00000970g0117	390.19	1.19349	0.272562	4.37877	1.19e-05	0.000362275
NbS00046764g0001	812.344	1.19288	0.360867	3.30558	0.000947789	0.0109181	GDP L galactose phosphorylase 2
NbS00043092g0004	79.4437	1.19249	0.442559	2.69453	0.00704885	0.0484409	Polyadenylate binding protein
NbS00033349g0010	3303.91	1.19179	0.314656	3.7876	0.00015211	0.00269377	BCL 2 associated athanogene 6
NbS00018083g0006	410.398	1.19042	0.358926	3.31662	0.000911149	0.0105943	Homeobox leucine zipper protein GLABRA 2
NbS00018589g0007	2887.66	1.19012	0.442734	2.68812	0.00718553	0.0491201	cathepsin B cysteine proteinase
NbS00007599g0014	97.707	1.18967	0.438838	2.71096	0.00670887	0.0466847	Cytochrome c
NbS00022374g0008	132.173	1.1888	0.434479	2.73616	0.00621616	0.0441108	Genomic DNA chromosome 5 P1 clone MUB3
NbC25743683g0001	101.827	1.1881	0.372889	3.18619	0.0014416	0.014948	F box
NbS00001395g0006	1913.37	1.18806	0.419379	2.8329	0.00461281	0.035551	L type lectin domain containing receptor kinase S.7
NbS00022313g0003	432.214	1.18652	0.331908	3.57486	0.000350419	0.00512093	Lactoylglutathione lyase/glyoxalase I
NbS00014283g0001	706.421	1.18618	0.290515	4.08303	4.45e-05	0.00104983	TO109 12 Fragment
NbS00006843g0007	306.475	1.18575	0.34393	3.44764	0.000565506	0.0073981	Genomic DNA chromosome 5 P1 clone MUK11
NbS00014004g0007	73.2271	1.18474	0.372669	3.17906	0.00147751	0.0152181	Protein of unknown function DUF1262
NbS00025265g0001	830.228	1.18449	0.330879	3.57984	0.000343809	0.0050523	Octicosapeptide/Phox/Bem1p domain containing protein
NbS00000983g0001	111.717	1.18294	0.344783	3.43095	0.000601468	0.00775134	Calmodulin protein
NbS00042298g0004	241.906	1.18155	0.223578	5.28473	1.26e-07	8.86e-06	GTP binding protein SAR2
NbS00021544g0009	302.122	1.18133	0.342113	3.45303	0.000554332	0.00729076	Ethylene receptor
NbS00022966g0008	135.661	1.18089	0.291033	4.05757	4.96e-05	0.00114148	Nitrate transporter 1.2
NbS00033578g0007	959.335	1.17968	0.242082	4.87305	1.1e-06	5.2e-05	Transcription factor MYB1R1
NbS00012208g0125	96.8947	1.17911	0.281712	4.18552	2.85e-05	0.000739646
NbS00055103g0006	180.718	1.17884	0.271637	4.33977	1.43e-05	0.00042406	AT2G21500 protein Fragment
NbS00041892g0002	163.967	1.17875	0.254136	4.63828	3.51e-06	0.000135207
NbS00044598g0014	960.876	1.17874	0.402566	2.92805	0.00341094	0.0284526	mannose 1 phosphate guanylyltransferase GDPs GDP galactose mannose 1 phosphate guanylyltransferases GDP galactose glucose 1 phosphate guanylyltransferases GDP galactose myoinositol 1 phosphate guanylyltransferases glucose 1 phosphate guanylyltransferase
NbS00043378g0007	1085.69	1.17807	0.393839	2.99124	0.00277851	0.0244608	Inorganic pyrophosphatase protein
NbS00026989g0015	1690.15	1.17759	0.430037	2.73835	0.00617478	0.0439099	Cysteine proteinase inhibitor
NbS00035535g0010	86.3123	1.17602	0.407618	2.88511	0.00391278	0.0314167	Protein of unknown function DUF604
NbS00046872g0008	62.6462	1.17564	0.372896	3.15274	0.00161744	0.016292	unknown protein
NbS00040594g0019	138.949	1.17537	0.434072	2.70778	0.00677351	0.0470501	MYB transcription factor
NbS00041547g0012	213.917	1.17534	0.367424	3.19888	0.00137965	0.0144642	UPF0497 membrane protein At2g36330
NbS00007755g0008	124.51	1.17405	0.340832	3.44465	0.000571791	0.00746457	OTU domain containing protein DDB_G0284757
NbS00020592g0004	449.422	1.17398	0.361938	3.24358	0.00118037	0.0128804	F box/kelch repeat protein SKIP11
NbS00007688g0002	458.421	1.17358	0.316356	3.70969	0.00020751	0.00342178	Auxin efflux carrier
NbS00032678g0006	393.402	1.17314	0.30511	3.84496	0.000120572	0.00226042	Acyl CoA thioesterase/catalytic/hydrolase acting on ester bonds
NbS00018982g0003	393.076	1.17258	0.321461	3.64766	0.000264641	0.00413504	U box domain containing protein
NbS00018879g0005	120.659	1.17248	0.430201	2.72541	0.0064221	0.0451891	Arabidopsis thaliana genomic DNA chromosome 5 P1 clone MOK16
NbS00023419g0202	719.772	1.17217	0.243057	4.82262	1.42e-06	6.44e-05
NbS00050380g0012	352.011	1.17183	0.27635	4.24038	2.23e-05	0.000609573	Urease accessory protein UREG
NbS00012812g0002	567.851	1.17036	0.323828	3.61414	0.000301352	0.00455198	Succinate semialdehyde dehydrogenase
NbS00026395g0004	347.367	1.16997	0.354307	3.30214	0.0009595	0.0110109	Xyloglucan galactosyltransferase KATAMARI1
NbS00018694g0006	638.81	1.16965	0.383138	3.05282	0.00226702	0.020997	Zinc finger A20 and AN1 domain containing stress associated protein 6
NbS00021924g0111	1211.13	1.16807	0.251099	4.65182	3.29e-06	0.000128381
NbS00020674g0009	604.152	1.16741	0.408658	2.8567	0.00428075	0.0336365	Homeobox leucine zipper protein 22
NbS00020723g0016	328.533	1.16703	0.336533	3.46781	0.000524716	0.00699169	AFG1 family ATPase
NbS00013549g0002	122.645	1.16557	0.390732	2.98305	0.00285393	0.0249772	Plant protein of unknown function DUF863
NbS00008667g0012	4246.74	1.16454	0.360856	3.22717	0.00125021	0.0134034	Cathepsin B
NbS00011306g0004	188.872	1.16453	0.333388	3.49302	0.000477585	0.00649586	Protein of unknown function DUF789
NbC25509266g0003	203.301	1.16387	0.384003	3.03088	0.00243844	0.0222236	unknown
NbS00033627g0006	212.025	1.16374	0.316689	3.67472	0.000238114	0.00379929	BZIP transcription factor
NbS00022170g0006	36.2887	1.16355	0.374897	3.10365	0.00191151	0.0184379	Helicase sen1
NbS00040588g0001	212.124	1.16341	0.350765	3.31678	0.000910613	0.010591	Bifunctional N succinyldiaminopimelate aminotransferase/acetylornithine transaminase protein
NbS00030459g0017	62.2787	1.16179	0.340605	3.41095	0.000647361	0.00819273	Chromatin modification related protein MEAF6
NbS00011588g0319	66.3028	1.16167	0.359348	3.2327	0.00122626	0.013234
NbS00007667g0003	248.291	1.16127	0.415882	2.79231	0.0052334	0.0389337	Pheromone receptor protein Fragment
NbS00040601g0018	743.48	1.1593	0.326556	3.55008	0.000385119	0.00551332	uncharacterized protein LOC100244782
NbS00013772g0025	333.559	1.15754	0.307989	3.75838	0.000171019	0.00294703	unknown protein
NbS00021429g0008	417.677	1.15589	0.360824	3.20347	0.00135785	0.0142889	Transmembrane amino acid transporter
NbS00010278g0001	164.722	1.15547	0.363179	3.18154	0.00146493	0.0151217	Ethylene insensitive 3 class transcription factor	NbEIN3
NbS00023289g0003	357.17	1.15527	0.393654	2.93473	0.00333836	0.028037	Glucosyltransferase
NbS00016534g0008	51.9217	1.15518	0.403234	2.8648	0.00417273	0.0330275	Origin recognition complex subunit 3
NbS00001169g0102	86.0256	1.15491	0.366882	3.1479	0.00164448	0.0164654
NbS00003295g0002	540.034	1.15346	0.400344	2.88118	0.00396194	0.0317245	Genomic DNA chromosome 5 TAC clone K1F13
NbS00000671g0042	1168.39	1.15341	0.332719	3.46662	0.000527039	0.00701041	Heat shock protein
NbS00034335g0002	1363.38	1.15277	0.289675	3.97952	6.91e-05	0.00148141	Ubiquitin carboxyl terminal hydrolase
NbS00008705g0012	4109.47	1.15238	0.25363	4.54357	5.53e-06	0.000198903	Vacuolar sorting receptor
NbS00010155g0009	1182.56	1.15157	0.346771	3.32083	0.000897516	0.0104761	Calreticulin 2 calcium binding protein
NbS00003316g0005	619.836	1.15126	0.40969	2.81009	0.00495282	0.0374447	Autophagy related protein 8
NbS00045345g0004	330.76	1.14995	0.392951	2.92646	0.00342843	0.0285577	Protein of unknown function DUF599
NbS00003051g0009	235.288	1.14959	0.278247	4.13155	3.6e-05	0.000895016	E3 ubiquitin protein ligase RNF217
NbS00046634g0011	50.2614	1.14937	0.337695	3.40356	0.000665135	0.00836252	inactive purple acid phosphatase 2
NbS00016349g0007	155.581	1.14903	0.265428	4.32896	1.5e-05	0.000441697	Extracellular ligand gated ion channel
NbS00003743g0028	221.938	1.14876	0.212291	5.41126	6.26e-08	4.95e-06	Xylem cysteine proteinase 2
NbS00015188g0002	190.623	1.14871	0.359719	3.19335	0.0014063	0.0146563	NBS LRR resistance protein Fragment
NbS00018522g0001	139.139	1.14853	0.315848	3.63633	0.000276552	0.00427996	Progesterone 5 beta reductase
NbS00011058g0001	1192.1	1.14784	0.349186	3.28719	0.00101192	0.0114445	Ethylene responsive transcription factor 2a
NbS00029475g0001	208.828	1.1478	0.361759	3.17282	0.00150965	0.0155	Sec14p phosphatidylinositol transfer
NbS00012093g0016	49.4287	1.14731	0.364538	3.14729	0.0016479	0.0164747	2 oxoglutarate dependent dioxygenase
NbS00018357g0005	838.011	1.14691	0.319194	3.59315	0.000326705	0.00486017	Peroxisomal fatty acid beta oxidation multifunctional protein
NbS00049748g0003	1266.89	1.14659	0.420246	2.72838	0.00636461	0.0448443	Thioredoxin H type
NbS00057547g0005	61.5259	1.14524	0.352051	3.25305	0.00114174	0.0125956	Nitrate transporter
NbS00020811g0012	78.5465	1.14449	0.370158	3.09189	0.00198887	0.0190074
NbS00009722g0007	196.514	1.14442	0.376264	3.04153	0.00235378	0.0216266	Carbohydrate binding fold
NbS00020870g0013	480.394	1.14363	0.315369	3.62633	0.000287478	0.00439588	mRNA clone RAFL24 05 D16
NbS00033552g0009	137.84	1.14319	0.340906	3.35341	0.000798236	0.00958496	RING/U box
NbS00029760g0002	129.644	1.1425	0.388001	2.94459	0.00323383	0.027377	unknown protein
NbS00001472g0010	240.411	1.14226	0.385492	2.96312	0.00304541	0.0262182	F box/LRR repeat protein 2
NbS00004508g0011	138.039	1.14187	0.279363	4.0874	4.36e-05	0.00103411	D alanine D alanine ligase family
NbS00010017g0001	443.794	1.14129	0.276651	4.12536	3.7e-05	0.000912277	Auxin efflux carrier protein
NbS00012758g0004	382.881	1.13854	0.295114	3.85797	0.00011433	0.00217308	mitogen activated protein kinase phosphatase 1
NbC25717203g0003	141.664	1.1369	0.316017	3.59758	0.000321191	0.00480013
NbS00061397g0006	243.729	1.13636	0.367152	3.09505	0.0019678	0.0188601	Phosphoenolpyruvate carboxylase kinase 1
NbS00024618g0007	370.031	1.13633	0.284993	3.98721	6.69e-05	0.00144818	Ubiquitin associated/translation elongation factor EF1B protein
NbS00016385g0001	1527.98	1.13627	0.289182	3.92927	8.52e-05	0.00173529	Aspartic proteinase nepenthesin 1
NbS00007629g0229	149.214	1.13357	0.305991	3.7046	0.000211723	0.00347135
NbS00005921g0018	2778.8	1.13323	0.360986	3.13926	0.00169374	0.0168294	YTH domain family 2 Predicted
NbS00006870g0006	625.805	1.13246	0.340066	3.33011	0.00086812	0.0102369	Cytoplasmic membrane protein
NbS00044287g0005	144	1.13218	0.350737	3.22801	0.00124656	0.0133847	S receptor kinase protein 1
NbS00019691g0006	99.6964	1.1316	0.299735	3.77533	0.000159796	0.00280633	ATP dependent DNA helicase RECG
NbS00045179g0002	80.4579	1.13074	0.303561	3.72493	0.00019537	0.00326714	ATP synthase subunit delta' mitochondrial
NbS00036128g0002	245.087	1.12984	0.25255	4.47374	7.69e-06	0.000257961	Melanoma associated antigen G1
NbS00039678g0004	223.395	1.12955	0.267618	4.22077	2.43e-05	0.000653042	MLP protein 423
NbS00019004g0012	311.214	1.12849	0.21343	5.28743	1.24e-07	8.77e-06	Adenosine deaminase protein Predicted
NbS00027620g0003	170.799	1.12826	0.261565	4.31348	1.61e-05	0.000469528	U box domain containing protein kinase
NbS00008396g0001	221.913	1.12716	0.283713	3.97288	7.1e-05	0.00151409	Protein of unknown function DUF1677
NbS00004416g0010	488.032	1.12661	0.308732	3.64915	0.000263108	0.00411566	Uncharacterized basic helix loop helix protein At1g06150
NbS00011764g0016	194.644	1.12659	0.395837	2.8461	0.00442588	0.0345007	unknown protein
NbS00017215g0011	467.932	1.12599	0.419951	2.68123	0.00733524	0.049861	1 aminocyclopropane 1 carboxylate oxidase protein
NbS00036912g0007	121.083	1.12582	0.380469	2.95904	0.00308596	0.0264648	Ubiquitin carboxyl terminal hydrolase expressed
NbS00013642g0008	386.665	1.12508	0.284619	3.95291	7.72e-05	0.00161116	WRKY transcription factor 2
NbS00029109g0006	450.193	1.12483	0.320883	3.50541	0.000455902	0.00625942	Lipoxygenase 6 choloroplastic
NbS00031838g0010	75.7028	1.12457	0.373369	3.01196	0.00259571	0.0232622	GID1 gibberellin receptor
NbS00016229g0005	36.4537	1.12409	0.375029	2.99733	0.00272351	0.0241006	Ubiquitin carboxyl terminal hydrolase
NbS00010564g0008	79.6654	1.12356	0.417437	2.69156	0.00711188	0.0487429	Patatin protein 3
NbS00059950g0006	751.607	1.12226	0.334047	3.35959	0.000780578	0.00943734	Phosphatase 1 regulatory subunit 7
NbS00005692g0003	57.6584	1.12197	0.386449	2.90328	0.0036928	0.0301852	Ubiquitin carboxyl terminal hydrolase expressed
NbS00038243g0006	251.712	1.12115	0.305633	3.66829	0.000244179	0.00387556	Calcium dependent protein kinase CPK1 adapter protein 2
NbS00029628g0026	322.329	1.1197	0.297702	3.76113	0.000169144	0.00292548	Kinase associated protein phosphatase 1
NbS00029570g0010	40.3836	1.11896	0.404602	2.76558	0.00568221	0.0413402	Genomic DNA chromosome 5 P1 clone MHJ24
NbS00000523g0007	38.3734	1.11846	0.410427	2.7251	0.00642817	0.0452092	Protein of unknown function DUF616
NbS00019012g0001	135.105	1.11789	0.290651	3.84615	0.000119987	0.00225345	Structural constituent of ribosome
NbS00006794g0001	357.302	1.11709	0.353578	3.15939	0.00158102	0.0160377	Receptor kinase RLK
NbS00021788g0011	312.381	1.1169	0.339267	3.29211	0.000994394	0.0112947	Transmembrane emp24 domain containing protein 10
NbS00004550g0106	71.2528	1.11276	0.402164	2.76693	0.00565865	0.0412185
NbS00007661g0022	61.393	1.11257	0.339741	3.27476	0.00105754	0.0118336
NbS00055256g0003	44.6633	1.11201	0.392694	2.83175	0.00462941	0.0356204	Soul heme binding
NbS00020343g0004	845.469	1.11169	0.33052	3.36344	0.000769777	0.00933618	unknown protein
NbS00023768g0006	302.957	1.11027	0.276931	4.0092	6.09e-05	0.00134035	6 phosphogluconolactonase
NbS00015109g0012	79.1464	1.11022	0.332973	3.33425	0.000855289	0.010122	Inward rectifier potassium channel protein Fragment
NbS00051470g0011	67.928	1.11014	0.327783	3.3868	0.000707123	0.00875998	HAD superfamily hydrolase subfamily IA variant 1
NbS00004866g0001	203.542	1.10993	0.316573	3.50606	0.000454786	0.00624613	unknown protein
NbS00007783g0007	721.11	1.10991	0.307864	3.60521	0.000311901	0.00468951	Isopentenyl diphosphate delta isomerase
NbS00019101g0001	377.245	1.10966	0.39365	2.81891	0.00481865	0.0366827	Mitochondrial ADP/ATP carrier proteins
NbS00043481g0006	38.7385	1.10951	0.394509	2.81238	0.00491758	0.0372671	Serine/threonine protein kinase KIPK
NbS00010967g0025	62.2315	1.10941	0.330552	3.35624	0.000790101	0.00950891	Transcriptional corepressor LEUNIG
NbS00009823g0110	666.112	1.10816	0.317295	3.49252	0.000478482	0.00650597
NbS00007087g0001	99.4325	1.10777	0.337909	3.2783	0.00104433	0.01172	Diacylglycerol kinase 1
NbS00041547g0010	49.65	1.10776	0.359366	3.08254	0.00205242	0.0194265	E3 ubiquitin protein ligase SIS3
NbS00001480g0115	69.6829	1.10758	0.40874	2.70974	0.00673356	0.0468189
NbS00020351g0026	57.4698	1.10704	0.333824	3.31624	0.000912386	0.0105962	Transcription regulatory protein SNF5
NbS00021119g0006	35.2807	1.10525	0.401186	2.75495	0.00587003	0.042284	Histone chaperone ASF1B
NbS00017213g0030	1825.04	1.1047	0.331876	3.32866	0.000872651	0.0102711	NADP dependent D sorbitol 6 phosphate dehydrogenase
NbS00019746g0007	204.437	1.10423	0.304017	3.63213	0.000281087	0.00432636	Vacuolar protein sorting associated protein 55
NbS00036517g0003	152.423	1.104	0.246713	4.47483	7.65e-06	0.000257049	Serine/threonine protein kinase B raf
NbS00004075g0004	66.6594	1.10364	0.358433	3.07907	0.00207647	0.0196166	MYB transcription factor
NbS00011469g0016	611.826	1.10349	0.212687	5.18831	2.12e-07	1.38e-05	Calmodulin binding transcription activator 2
NbS00059411g0007	1031.24	1.10239	0.336911	3.27205	0.0010677	0.011922	Potassium transporter
NbS00018934g0116	165.091	1.10172	0.264255	4.16915	3.06e-05	0.000781366
NbS00034204g0015	94.3169	1.09962	0.296843	3.70437	0.00021192	0.00347324	Methylcrotonoyl CoA carboxylase beta subunit
NbS00024661g0108	934.273	1.09941	0.29795	3.6899	0.000224339	0.0036261
NbS00005887g0012	200.848	1.09921	0.365794	3.005	0.00265585	0.0236655	Senescence associated protein
NbS00023022g0013	1270.61	1.09872	0.364068	3.0179	0.00254534	0.0229276	Pyrrolidone carboxylate peptidase
NbS00042311g0004	49.2834	1.09835	0.406239	2.70369	0.00685736	0.0474686	RING zinc finger containing protein
NbS00028610g0014	4155.43	1.09833	0.3924	2.79901	0.00512601	0.0383375	C2 domain containing protein
NbS00054351g0002	340.741	1.09633	0.289638	3.78518	0.000153595	0.0027155	Dihydropyrimidinase
NbS00006637g0012	141.775	1.09482	0.336603	3.25257	0.00114365	0.0126046	DNAJ heat shock N terminal domain containing protein
NbS00002461g0011	1443.25	1.09465	0.244037	4.4856	7.27e-06	0.000246172	CBL interacting protein kinase 04
NbS00040937g0022	125.732	1.09445	0.340896	3.21051	0.00132497	0.0140128	hypothetical protein MTR_5g082250
NbS00047271g0007	261.73	1.09346	0.341915	3.19806	0.00138356	0.0144969	21.7 kDa class VI heat shock protein
NbS00004658g0010	422.019	1.09287	0.343133	3.18497	0.00144768	0.0150024	3 hydroxybutyryl CoA dehydrogenase
NbS00033233g0003	510.531	1.0928	0.28428	3.84411	0.000120992	0.00226727	Beta amylase
NbS00025709g0011	43.2819	1.09177	0.354539	3.07939	0.00207423	0.0196042	Protein of unknown function DUF668
NbS00008529g0007	5785.29	1.09047	0.39636	2.7512	0.00593773	0.0426672	Sucrose transporter
NbS00026758g0005	135.968	1.09042	0.245315	4.44498	8.79e-06	0.000286148	Ubiquitin carboxyl terminal hydrolase
NbS00007306g0011	883.421	1.09029	0.248746	4.38314	1.17e-05	0.000358139	Nitrate transporter
NbS00004184g0005	39.02	1.09006	0.351374	3.10228	0.00192034	0.0185144
NbS00003430g0014	493.493	1.08996	0.396218	2.75091	0.00594294	0.0426927	Pro apoptotic serine protease nma111 protein
NbS00011856g0013	96.5772	1.08979	0.29585	3.68359	0.00022997	0.00369343	Potential lipid particle serine esterase
NbS00009420g0002	500.109	1.0893	0.300623	3.62347	0.000290677	0.00443092	Scarecrow protein 8
NbS00027349g0023	411.115	1.08921	0.31318	3.47792	0.000505326	0.0067879	Glycosyltransferase family 77 protein
NbS00047628g0009	5078.36	1.08915	0.213341	5.10522	3.3e-07	1.99e-05	Aldehyde dehydrogenase expressed
NbS00059498g0016	195.169	1.08896	0.281293	3.87127	0.000108271	0.00209089	Plant protein of unknown function DUF936
NbS00031217g0005	590.791	1.08856	0.380829	2.8584	0.00425786	0.0334878	Single stranded nucleic acid binding R3H domain protein
NbS00051110g0001	296.593	1.08699	0.331671	3.27731	0.00104801	0.011755	CASP protein VIT_11s0052g01140
NbS00007942g0011	2219.85	1.08591	0.306681	3.54085	0.000398839	0.00566193	Type I inositol 1 4%2C5 trisphosphate 5 phosphatase 1
NbS00028827g0003	54.3047	1.08555	0.330211	3.28744	0.00101103	0.0114375	Nbs lrr%2C resistance protein
NbS00028332g0013	135.593	1.08527	0.252697	4.29474	1.75e-05	0.000503338	Transcriptional corepressor SEUSS
NbS00021808g0003	331.791	1.08506	0.260252	4.16927	3.06e-05	0.000781366	Membrane steroid binding protein 1
NbS00009718g0016	90.0189	1.08419	0.324323	3.34292	0.000829019	0.00987595	Protein disulfide isomerase L 2
NbS00008129g0015	53.4948	1.08233	0.398409	2.71664	0.00659487	0.0461252	ALA interacting subunit 1
NbS00017547g0013	142.109	1.08164	0.361615	2.99115	0.0027793	0.0244608	uncharacterized protein LOC100811711
NbS00051591g0008	77.1727	1.08151	0.339875	3.18209	0.00146217	0.0151043	Auxin efflux carrier
NbS00001371g0010	48825.8	1.08101	0.382937	2.82296	0.00475831	0.0363538	Type 2 metallothionein
NbS00021397g0003	2881.8	1.08092	0.390505	2.76802	0.00563984	0.0411321	RING H2 finger protein
NbS00017114g0007	63.161	1.08069	0.358932	3.01085	0.00260516	0.0233163	WRKY transcription factor 25
NbS00002394g0001	229.656	1.08013	0.377056	2.86465	0.00417464	0.0330364	Fructokinase
NbS00015255g0010	221.287	1.0796	0.375511	2.87502	0.00403999	0.0322306	F box
NbS00002268g0020	68.6961	1.07906	0.35251	3.06106	0.00220554	0.0205463	F box/ankyrin repeat protein SKIP35
NbS00010617g0012	118.015	1.07899	0.344235	3.13445	0.00172178	0.0170477	U box domain containing protein 14
NbS00020754g0008	124.792	1.07891	0.266774	4.04428	5.25e-05	0.00119195	Protein binding protein
NbS00033741g0006	707.662	1.07883	0.38413	2.80851	0.00497716	0.0375464	Receptor kinase
NbS00031169g0005	566.066	1.07836	0.386891	2.78724	0.00531592	0.0393949	Nuclear SR RNA binding protein
NbS00003071g0002	1266.22	1.07828	0.273516	3.94229	8.07e-05	0.00166374	UDP glucosyltransferase family 1 protein
NbS00035343g0006	395.876	1.07724	0.364096	2.95867	0.00308971	0.0264916	Serine/threonine protein kinase 36
NbS00046018g0001	117.091	1.07549	0.366107	2.93764	0.00330718	0.0278239	Receptor protein kinase protein
NbS00018071g0015	308.516	1.07532	0.305033	3.52524	0.000423098	0.00590895	Adiponectin receptor 2
NbS00009707g0003	54.9167	1.07457	0.385334	2.78867	0.00529244	0.0392347	Dihydrolipoyl dehydrogenase 1 mitochondrial
NbS00030152g0008	136.529	1.07443	0.269395	3.98832	6.65e-05	0.00144366	Peroxisomal membrane 22 kDa Mpv17/PMP22
NbS00017571g0016	536.343	1.07433	0.326298	3.2925	0.000993026	0.0112828	Inositol tetrakisphosphate 1 kinase 3
NbS00032161g0008	68.3755	1.07307	0.353651	3.03427	0.00241116	0.0220387	Phototropic responsive NPH3
NbS00017238g0004	42.1932	1.07306	0.375647	2.85657	0.00428247	0.0336378
NbS00031815g0012	56.7111	1.07214	0.308395	3.47651	0.000507982	0.00681274	Frataxin mitochondrial
NbS00028209g0005	1318.9	1.07181	0.385156	2.7828	0.00538925	0.0398007	Sucrose phosphate synthase
NbS00004213g0102	344.435	1.07167	0.346402	3.09372	0.00197663	0.0189361
NbS00017829g0016	95.1715	1.07085	0.377978	2.83311	0.00460968	0.0355348	Threonine endopeptidase
NbS00001096g0112	146.82	1.07056	0.303298	3.52974	0.000415972	0.00584034
NbS00000802g0012	276.469	1.07052	0.296264	3.61339	0.000302222	0.00456186	Senescence associated protein ISS
NbS00029353g0016	941.659	1.06983	0.287744	3.71801	0.000200798	0.00334023	Zinc binding dehydrogenase superfamily Quinone oxidoreductase NADPH dependent
NbS00013816g0012	85.4856	1.06977	0.274082	3.90311	9.5e-05	0.00189657	Leaf senescence protein
NbS00014474g0007	242.808	1.06958	0.294792	3.62823	0.000285367	0.00437311	Protein ABIL3
NbS00017875g0010	471.649	1.06896	0.391671	2.72923	0.00634815	0.0447786	RING finger
NbS00005704g0004	933.186	1.06749	0.301547	3.54003	0.000400083	0.00567768	Ubiquitin carboxyl terminal hydrolase
NbS00016896g0012	100.127	1.06581	0.374813	2.84358	0.00446101	0.0346531	WD repeat domain phosphoinositide interacting protein 3
NbS00007904g0024	144.962	1.06558	0.392458	2.71514	0.00662469	0.0462619	Extracellular ligand gated ion channel
NbS00057038g0001	133.16	1.06547	0.311005	3.4259	0.000612762	0.00786089	Predicted mechanosensitive ion channel
NbS00051728g0005	48.2417	1.06488	0.354235	3.00614	0.00264587	0.0236015
NbS00021581g0001	670.973	1.06474	0.358592	2.96923	0.00298544	0.0258496	Transmembrane protein 205
NbS00056950g0003	1026.46	1.06461	0.283971	3.74899	0.000177548	0.00303354	unknown protein
NbS00009603g0011	106.446	1.06398	0.393794	2.70188	0.00689487	0.0476609	Major facilitator
NbS00017274g0001	1048.72	1.06377	0.369303	2.88049	0.00397063	0.0317673	uncharacterized protein LOC100262360
NbS00038354g0006	926.264	1.0632	0.354253	3.00126	0.00268869	0.0238624	Proactivator polypeptide
NbS00036239g0006	75.1267	1.06221	0.394432	2.693	0.00708117	0.0486272	Serine carboxypeptidase 1
NbS00043104g0004	290.473	1.06202	0.208823	5.08573	3.66e-07	2.17e-05	Calcium binding EF hand
NbS00013877g0019	95.5116	1.06085	0.380039	2.79143	0.0052476	0.0390119	Ribonuclease III
NbS00008431g0005	106.029	1.06082	0.294322	3.60429	0.000313009	0.00470114	protein phosphatase 2C 55
NbS00046686g0006	82.8676	1.06078	0.367163	2.88914	0.00386301	0.0311423	Protein phosphatase 2C containing protein
NbS00001347g0003	52.388	1.06057	0.384245	2.76014	0.00577764	0.0418255	Transcription elongation factor spt5
NbS00002850g0004	302.495	1.05964	0.264735	4.00265	6.26e-05	0.00137017	Charged multivesicular body protein 4b
NbS00031611g0003	88.1014	1.05939	0.331655	3.19426	0.00140192	0.0146323	Hydroxyacylglutathione hydrolase 3 mitochondrial
NbS00018049g0017	705.16	1.058	0.386741	2.73569	0.00622504	0.0441409	Serine/threonine protein phosphatase
NbS00000570g0010	195.767	1.0578	0.297119	3.56019	0.000370582	0.00535076	uncharacterized protein LOC100244782
NbS00006960g0004	153.233	1.0575	0.277477	3.81114	0.000138329	0.00250382	Alpha alpha trehalase
NbS00019590g0011	1295.11	1.05742	0.3875	2.72883	0.00635591	0.0447987	Glucan synthase 3
NbS00012751g0008	324.056	1.05655	0.268384	3.93673	8.26e-05	0.00169368	Ubiquitin fold modifier 1
NbS00041451g0008	224.878	1.05557	0.336841	3.13373	0.00172602	0.0170738	SP I mismatch endonuclease
NbS00002496g0034	219.71	1.05507	0.299166	3.52669	0.000420784	0.00588832	Ariadne ubiquitin ligase
NbS00002968g0006	102.515	1.05343	0.260854	4.03837	5.38e-05	0.00121192	GTP binding protein SAR1A
NbS00033317g0004	2562.12	1.05213	0.384852	2.73385	0.00625989	0.0442987	Delta 1 pyrroline 5 carboxylate dehydrogenase 12A1 mitochondrial
NbS00023093g0022	603.057	1.05124	0.362184	2.9025	0.00370198	0.0302251	Methyl CpG binding domain containing protein 11
NbS00008837g0113	161.553	1.04998	0.354138	2.9649	0.0030278	0.0261071
NbS00016740g0002	1609.24	1.04831	0.291616	3.59483	0.000324599	0.00483907	Enolase phosphatase E 1
NbS00009244g0016	108.66	1.04823	0.333165	3.14628	0.00165361	0.0165123	Core 2/I branching beta 1 6 N acetylglucosaminyltransferase
NbS00009650g0003	97.8012	1.0477	0.382159	2.74154	0.00611524	0.0435966	F box/kelch repeat protein
NbS00001761g0007	2364.86	1.0476	0.248467	4.21626	2.48e-05	0.000662873	Lactoylglutathione lyase
NbS00000156g0020	174.561	1.04745	0.359169	2.91633	0.00354181	0.0292262	Carotenoid cleavage dioxygenase 1B
NbS00015823g0006	338.389	1.04727	0.274839	3.81048	0.000138698	0.00250779	Ras related protein Rab 5C
NbS00017162g0020	192.513	1.04613	0.273629	3.82315	0.000131758	0.00242066	Acetyl CoA C acetyltransferase protein
NbS00037680g0001	223.182	1.04611	0.355475	2.94284	0.00325216	0.0274991	Signal peptidase complex subunit 1
NbS00000388g0118	99.2844	1.04404	0.377008	2.76929	0.0056179	0.041035
NbS00004850g0017	227.712	1.04404	0.303365	3.44152	0.000578451	0.00752361	Senescence/dehydration associated protein related
NbS00049670g0001	130.552	1.04186	0.368259	2.82915	0.00466721	0.0358655	Momilactone A synthase
NbS00000681g0007	193.881	1.04041	0.289265	3.59673	0.000322241	0.00481241	Monooxygenase FAD binding protein
NbS00015813g0016	39.6468	1.03917	0.376577	2.75952	0.0057886	0.0418833	Choline/ethanolamine kinase
NbS00029224g0003	1858.78	1.03869	0.339559	3.05894	0.00222124	0.0206434	L type lectin domain containing receptor kinase S.7
NbS00010115g0114	1185.59	1.03856	0.319718	3.24836	0.00116073	0.0127317
NbS00023484g0012	588.583	1.03803	0.286394	3.62449	0.000289534	0.00442252	Caffeoyl CoA O methyltransferase
NbS00024701g0012	384.169	1.03792	0.292367	3.55006	0.000385138	0.00551332	Ubiquitin fold modifier conjugating enzyme 1
NbS00008501g0010	79.4484	1.0373	0.273245	3.79621	0.000146928	0.00262512	Nucleosome assembly protein 1 protein 4
NbS00007842g0008	120.945	1.03702	0.241236	4.29879	1.72e-05	0.000495933	peptide transporter
NbS00055702g0005	151.471	1.03675	0.37751	2.74627	0.00602765	0.0431544	Phosphatidate phosphatase LPIN3
NbS00031842g0013	651.687	1.0363	0.23711	4.37055	1.24e-05	0.000373736	Protein phosphatase 2C
NbS00002403g0211	759.814	1.03602	0.382528	2.70837	0.00676152	0.0469823
NbS00002957g0015	150.312	1.03482	0.281065	3.68177	0.000231621	0.00371535	Protein LURP one related 4
NbS00019914g0004	170.58	1.03376	0.321904	3.2114	0.00132092	0.0139839	BZIP transcription factor
NbS00035899g0008	1658.42	1.0329	0.20769	4.97328	6.58e-07	3.44e-05	Latex abundant protein 1
NbS00012766g0011	660.919	1.03261	0.375799	2.74779	0.00599989	0.0430286	Thioredoxin H type 2
NbS00016114g0106	413.579	1.0323	0.308166	3.34982	0.000808641	0.00968236
NbS00009922g0004	149.479	1.03132	0.335005	3.07851	0.00208038	0.0196295	Heat stress transcription factor A3
NbS00005733g0004	441.233	1.03101	0.271674	3.79503	0.000147626	0.00263275	AT2G45380 protein Fragment
NbS00059913g0004	208.343	1.03018	0.281394	3.661	0.000251236	0.0039667	UPF0497 membrane protein At2g36330
NbS00055863g0008	133.347	1.03002	0.338179	3.0458	0.00232066	0.0213921	Major facilitator family transporter
NbS00000569g0019	76.453	1.02983	0.357979	2.87678	0.00401757	0.032076	Transcription regulator
NbS00025718g0002	299.252	1.02919	0.240418	4.28083	1.86e-05	0.000526412	BEL1 homeodomain protein 1
NbS00003096g0011	239.863	1.02787	0.381282	2.69582	0.0070215	0.0483196	Cyclic nucleotide gated ion channel 1
NbS00057716g0005	613.211	1.02782	0.339714	3.02556	0.00248174	0.0225225	Autophagy related protein 8f
NbS00003561g0019	289.393	1.0277	0.367699	2.79496	0.00519069	0.0386978	Cytochrome P450
NbS00010634g0008	848.041	1.0261	0.222494	4.6118	3.99e-06	0.00015008	Serine/threonine protein phosphatase PP2A 5 catalytic subunit
NbS00001487g0009	207.085	1.02543	0.264068	3.88322	0.000103084	0.00201486	DSBA oxidoreductase
NbS00013800g0006	480.832	1.02532	0.378711	2.70739	0.00678139	0.0470861	Peptide methionine sulfoxide reductase msrA
NbS00003361g0011	545.159	1.02489	0.305799	3.3515	0.000803745	0.00964015	2 hydroxyacyl CoA lyase
NbS00022842g0020	346.431	1.02407	0.373351	2.74292	0.00608946	0.0434784	Histone lysine N methyltransferase MEDEA
NbS00014082g0202	99.7704	1.02393	0.325879	3.14206	0.00167763	0.016685
NbS00046996g0012	1921.5	1.02291	0.349968	2.92287	0.00346817	0.0288064	Receptor kinase RLK
NbS00025155g0007	433.693	1.02277	0.301399	3.39343	0.000690238	0.00860891	Cystine transporter Cystinosin
NbS00004508g0001	178.044	1.0222	0.318813	3.20627	0.00134469	0.0141743	CBL interacting serine/threonine protein kinase 14
NbS00033146g0012	1786.34	1.02124	0.333363	3.06344	0.00218809	0.0204288	Cinnamyl alcohol dehydrogenase
NbS00023019g0007	120.079	1.02091	0.369132	2.76571	0.00567996	0.041331	Transmembrane protein 34
NbS00014238g0014	561.022	1.02012	0.298482	3.41771	0.00063151	0.00804275	DSBA oxidoreductase
NbS00025454g0009	142.544	1.0201	0.262929	3.87975	0.000104564	0.00203241	Extracellular ligand gated ion channel
NbS00040365g0001	444.07	1.01856	0.343562	2.9647	0.00302981	0.0261106	Allene oxide synthase chloroplastic
NbS00034448g0009	1739.31	1.0172	0.362759	2.80406	0.00504643	0.0379169	Thioredoxin H type 1
NbS00034094g0004	223.27	1.01649	0.355942	2.85578	0.00429313	0.033697	F box/LRR repeat protein 2
NbS00020625g0011	317.848	1.01583	0.275282	3.69016	0.000224114	0.00362385	shoot gravitropism 2 SGR2
NbS00005687g0001	142.943	1.01551	0.317766	3.19578	0.00139452	0.0145803	leucine rich repeat receptor protein kinase
NbS00043397g0001	1171.2	1.01388	0.336722	3.01104	0.00260356	0.0233078	Hydrolase NUDIX
NbS00017403g0003	368.665	1.01363	0.306859	3.30325	0.000955703	0.0109809	Genomic DNA chromosome 5 P1 clone MAC12
NbS00025131g0012	113.269	1.01326	0.335062	3.02409	0.00249386	0.0226037	E3 ubiquitin protein ligase LIN
NbS00006694g0114	148.924	1.01321	0.260836	3.88446	0.000102558	0.00200552
NbS00006130g0033	74.1177	1.01294	0.331178	3.05859	0.0022238	0.0206525	Ribosomal protein S24/S35 mitochondrial
NbS00040910g0005	142.598	1.01239	0.3477	2.91169	0.00359484	0.0295668	Carbohydrate kinase PfkB
NbS00023435g0006	221.005	1.01174	0.235665	4.29313	1.76e-05	0.00050562	Receptor protein kinase HERK 1
NbS00021748g0005	74.6574	1.0113	0.320035	3.15996	0.00157788	0.0160252	Vesicle associated membrane
NbS00007067g0112	79.9572	1.0099	0.30599	3.30044	0.000965333	0.0110495
NbS00016905g0008	107.339	1.00981	0.30736	3.28544	0.00101823	0.0115005	E3 ubiquitin protein ligase RKP
NbS00050054g0009	55.8346	1.00938	0.343453	2.93891	0.00329373	0.0277616	Plant protein of unknown function DUF936
NbS00003134g0212	160.076	1.00921	0.289542	3.48554	0.000491151	0.00664187
NbS00024962g0001	1206.81	1.00897	0.34526	2.92235	0.00347401	0.0288292	Peroxisomal multifunctional enzyme type 2
NbS00039860g0001	55.4617	1.00751	0.341959	2.94629	0.0032161	0.0272871	Protein containing AIG2 domain
NbS00053840g0020	144.392	1.00727	0.282391	3.56695	0.000361164	0.00524527	Transducin/WD40 repeat
NbS00022869g0011	148.207	1.00615	0.337908	2.9776	0.00290515	0.0253257	3 hydroxybutyryl CoA dehydrogenase
NbC25715430g0001	93.4446	1.00541	0.365974	2.74722	0.00601019	0.0430659
NbS00006176g0005	1236.35	1.00504	0.332666	3.02115	0.00251816	0.0227556	REF/SRPP protein
NbS00009835g0012	79.5373	1.00441	0.291193	3.4493	0.000562048	0.007367	Beta glucosidase G4
NbS00060350g0003	101.578	1.0038	0.347745	2.88659	0.00389436	0.0313174	Sterol 3 beta glucosyltransferase
NbS00022919g0106	240.655	1.00355	0.346366	2.89735	0.00376328	0.0305682
NbS00061866g0004	311.795	1.00345	0.289143	3.47044	0.000519613	0.00693787	Serine/threonine protein kinase PBS1
NbS00056339g0002	261.001	1.0028	0.371675	2.69806	0.00697449	0.0480666	unknown protein
NbS00030766g0003	47.4562	1.00279	0.340838	2.94212	0.00325974	0.0275466	CBL interacting serine/threonine protein kinase 10
NbS00016606g0005	213.984	1.00225	0.283261	3.53825	0.000402786	0.00570474	MADS box transcription factor 1
NbS00021136g0004	376.717	1.0021	0.335446	2.98736	0.00281395	0.0247093	Auxin responsive protein
NbS00004085g0025	65.2377	1.00128	0.317206	3.15656	0.00159642	0.0161358	Protein STRUBBELIG RECEPTOR FAMILY 5
NbC26035087g0001	119.297	1.00073	0.371653	2.69266	0.0070885	0.0486528	unknown protein
NbS00052164g0013	284.105	1.00011	0.342837	2.91715	0.00353249	0.0291627	nicotinamidase 1
NbS00033513g0001	53.1892	-1.00054	0.334351	-2.99248	0.00276717	0.0243981	Pentatricopeptide repeat containing protein
NbS00023525g0008	316.59	-1.00067	0.363985	-2.74921	0.00597397	0.0428791	RAP Annotation release2 Galactose binding domain containing protein
NbS00008837g0010	1710.51	-1.00104	0.368715	-2.71493	0.00662894	0.046282	Plastid lipid associated protein PAP/fibrillin
NbS00022795g0010	321.829	-1.0012	0.267024	-3.74947	0.000177207	0.00302894	Pentatricopeptide repeat containing protein
NbS00027079g0010	214.46	-1.00125	0.252239	-3.96944	7.2e-05	0.00153228	Protein FAM116A
NbS00006484g0024	316.503	-1.00139	0.336389	-2.97687	0.00291207	0.0253651	Myosin heavy chain related protein
NbS00007034g0001	682.44	-1.00203	0.350387	-2.85978	0.00423942	0.0334061	Transcription antitermination protein nusG
NbS00060773g0006	488.274	-1.00304	0.299088	-3.35367	0.000797465	0.00957843	Phosphoglycerate mutase
NbS00003823g0102	63.4286	-1.00319	0.339333	-2.95637	0.00311287	0.0266253
NbS00019443g0005	259.443	-1.00386	0.24251	-4.13945	3.48e-05	0.000871785	serine/threonine protein kinase
NbS00027790g0012	146.895	-1.00401	0.316368	-3.17354	0.00150594	0.0154656	YrdC domain containing protein mitochondrial
NbS00016539g0020	584.353	-1.00437	0.246985	-4.06651	4.77e-05	0.00110823	Squamosa promoter binding protein 1
NbS00022023g0014	173.416	-1.00448	0.294435	-3.41155	0.000645943	0.00819273	uncharacterized protein LOC100263470
NbS00004171g0014	366.728	-1.00477	0.266235	-3.77399	0.000160656	0.0028191	Acylamino acid releasing enzyme
NbS00056124g0008	447.986	-1.00585	0.362957	-2.77126	0.00558401	0.040851	Ornithine carbamoyltransferase
NbS00015644g0022	804.351	-1.00702	0.300094	-3.35567	0.000791728	0.00952307	Biotin carboxyl carrier protein of acetyl CoA carboxylase
NbS00049002g0011	298.181	-1.00704	0.345638	-2.91357	0.00357325	0.0294187	Transferase transferring glycosyl groups
NbS00010173g0011	753.698	-1.00757	0.36106	-2.79059	0.00526117	0.0390784	Ribosomal protein L7a
NbS00014403g0006	77.4488	-1.00834	0.329103	-3.0639	0.00218474	0.0204065	YEATS domain containing protein
NbS00034049g0005	71.4349	-1.01003	0.354927	-2.84573	0.00443092	0.0345337	Pentatricopeptide repeat containing protein chloroplastic
NbS00017717g0002	779.245	-1.01038	0.343597	-2.94061	0.00327568	0.0276482	Genome sequencing data contig C226
NbS00002457g0003	851.287	-1.01042	0.369302	-2.73603	0.00621845	0.044112	Nascent polypeptide associated complex subunit beta
NbS00008076g0120	1212.19	-1.01057	0.235358	-4.29378	1.76e-05	0.000504569
NbS00036405g0001	720.691	-1.01061	0.314536	-3.21302	0.00131345	0.0139293	Violaxanthin de epoxidase chloroplastic
NbS00006562g0009	501.244	-1.01096	0.326981	-3.09182	0.00198935	0.0190074	hypothetical protein MTR_4g129320
NbS00005980g0223	318.596	-1.01137	0.326291	-3.09961	0.00193779	0.0186316
NbS00026157g0026	482.333	-1.01183	0.339045	-2.98435	0.00284186	0.0248767	Ribosomal protein L37
NbS00038205g0009	149.899	-1.0124	0.294335	-3.43962	0.000582523	0.00756259	Magnesium transporter MRS2 I
NbS00009358g0004	1749.92	-1.01277	0.290068	-3.49148	0.000480353	0.00651998	Glycerol 3 phosphate acyltransferase
NbS00022992g0009	1237.23	-1.01293	0.333024	-3.04161	0.00235317	0.0216257	Histone lysine N methyltransferase setd3
NbS00006508g0023	165.032	-1.01414	0.261935	-3.87172	0.000108072	0.00208819	Serine/threonine protein kinase
NbS00042663g0008	636.779	-1.01502	0.250992	-4.04404	5.25e-05	0.00119212	Polygalacturonase protein
NbS00045092g0003	68.763	-1.01572	0.343425	-2.95762	0.00310024	0.0265549	membrane protein ycf1
NbS00011498g0008	2577.83	-1.01632	0.258881	-3.9258	8.64e-05	0.00175623	photosystem II reaction center PSB29 protein
NbS00028642g0017	139.823	-1.01679	0.309128	-3.28921	0.00100469	0.0113871	Translation factor GUF1 chloroplastic
NbS00004468g0001	243.93	-1.01776	0.296506	-3.43251	0.000598013	0.00771859	Chloroplast protein HCF243
NbS00038190g0007	1784.48	-1.01807	0.228106	-4.46317	8.08e-06	0.000268668	tRNA dihydrouridine synthase A
NbS00052218g0009	1154.81	-1.01812	0.321752	-3.1643	0.00155457	0.0158417	Cell division protein ftsZ
NbS00012311g0014	795.877	-1.01846	0.349882	-2.91086	0.00360432	0.0296172	Pyruvate kinase
NbS00029024g0013	608.326	-1.01891	0.295906	-3.44337	0.000574513	0.00749085	Pentatricopeptide repeat containing protein
NbS00009986g0011	607.903	-1.019	0.30979	-3.28932	0.0010043	0.0113857	PDE320
NbS00006010g0008	858.415	-1.01937	0.355102	-2.87064	0.0040964	0.0325515	Thioredoxin Y1 chloroplastic
NbS00038786g0002	972.796	-1.01963	0.258476	-3.94478	7.99e-05	0.00165059	Pentatricopeptide repeat containing protein chloroplastic
NbS00001032g0010	502.767	-1.01993	0.286471	-3.56031	0.000370414	0.00535016	Serine/threonine protein kinase STN8 chloroplastic
NbS00003563g0008	182.218	-1.02066	0.355401	-2.87186	0.00408063	0.0324689	Polyadenylate binding protein 1 A
NbS00013518g0005	133.093	-1.02071	0.346881	-2.94253	0.00325544	0.0275158	DNA repair protein RAD51 2
NbS00025918g0002	294.817	-1.02201	0.294483	-3.47052	0.000519445	0.00693782	Octicosapeptide/Phox/Bem1p PB1 domain containing protein/tetratricopeptide repeat TPR containing protein
NbS00007993g0316	621.437	-1.02239	0.319704	-3.19792	0.0013842	0.0144976
NbS00000055g0003	433.266	-1.0232	0.302786	-3.3793	0.00072671	0.0089475	plastid movement impaired1
NbS00012538g0005	324.377	-1.0234	0.295372	-3.46478	0.000530667	0.00704979	tRNA/rRNA methyltransferase
NbS00030444g0002	417.147	-1.02356	0.33959	-3.0141	0.00257743	0.0231402	Homeobox transcription factor ISS
NbS00004728g0001	219.948	-1.02421	0.3116	-3.28692	0.00101289	0.011448	TCP family transcription factor
NbS00006099g0019	178.643	-1.02478	0.286032	-3.58275	0.000339994	0.00501248	Predicted DNA damage inducible protein ISS
NbS00017806g0004	400.684	-1.02506	0.3196	-3.20732	0.0013398	0.0141307	Cysteinyl tRNA synthetase
NbS00020385g0010	486.595	-1.02563	0.352959	-2.9058	0.00366314	0.0299686	Chalcone isomerase
NbS00013797g0001	383.161	-1.02566	0.353578	-2.90081	0.00372196	0.0303589	Serine/threonine kinase
NbS00009697g0010	96.879	-1.02598	0.358245	-2.86392	0.0041844	0.0330702	tRNA uridine 5 carboxymethylaminomethyl modification enzyme mnmG
NbS00027061g0107	720.475	-1.02599	0.234096	-4.38276	1.17e-05	0.000358167
NbS00033249g0010	220.889	-1.027	0.320759	-3.20177	0.00136587	0.0143518	Hydroxyproline rich glycoprotein
NbS00010737g0014	12579.9	-1.02791	0.280803	-3.6606	0.000251627	0.00396841	Alanine aminotransferase 2
NbS00055137g0004	1721.66	-1.02804	0.325245	-3.16081	0.0015733	0.0159863	30S ribosomal protein S1 chloroplastic
NbS00032264g0002	267.007	-1.02868	0.323414	-3.18069	0.00146923	0.0151513	Chloroplast protein HCF243
NbS00017274g0012	1150.92	-1.02911	0.290794	-3.53895	0.000401718	0.00569706	MutS2 protein
NbS00008083g0008	205.052	-1.02995	0.287147	-3.58683	0.00033472	0.00495043	IQ domain 5
NbS00019202g0010	178.17	-1.03002	0.372502	-2.76514	0.00568982	0.0413742	Phi 1 protein Fragment
NbS00050872g0004	2106.56	-1.03012	0.329877	-3.12275	0.0017917	0.0175304	Thylakoid bound ascorbate peroxidase 6
NbS00020891g0010	298.998	-1.03031	0.226141	-4.55604	5.21e-06	0.00018858	Receptor protein kinase
NbS00005502g0003	133.61	-1.03042	0.383872	-2.68429	0.00726851	0.049559	Forkhead associated domain containing protein
NbS00036012g0008	241.63	-1.03067	0.356645	-2.88991	0.00385358	0.0310841	Polyketide cyclase/dehydrase and lipid transport
NbS00031050g0014	626.452	-1.03096	0.266814	-3.86398	0.000111553	0.00213411	Serine/threonine kinase
NbS00023456g0014	156.758	-1.03113	0.334078	-3.08648	0.00202539	0.019272	WD repeat cell cycle regulatory protein
NbS00023967g0003	1189.55	-1.03125	0.375337	-2.74752	0.00600478	0.0430417	33 kDa ribonucleoprotein chloroplastic
NbS00037185g0011	2200.64	-1.03146	0.242308	-4.25681	2.07e-05	0.00057672	Protein KIAA0664
NbS00023401g0007	4174.71	-1.03244	0.245348	-4.20806	2.58e-05	0.000681796	29 kDa ribonucleoprotein A chloroplastic
NbS00053696g0014	170.292	-1.03259	0.219988	-4.69386	2.68e-06	0.000108577	inactive leucine rich repeat receptor protein kinase
NbS00002896g0102	165.269	-1.03312	0.314813	-3.28168	0.00103192	0.0116147
NbS00008037g0012	458.731	-1.03314	0.368962	-2.80012	0.0051083	0.0382592	Uracil phosphoribosyltransferase
NbS00062231g0006	157.559	-1.03322	0.266759	-3.87323	0.000107403	0.00207812	Rhodanese protein Fragment
NbS00061135g0003	202.727	-1.03337	0.334833	-3.08622	0.00202716	0.0192801	GTP binding protein engA
NbS00000830g0011	277.894	-1.03349	0.253729	-4.07321	4.64e-05	0.00108641	Peptidyl prolyl cis trans isomerase
NbS00011845g0009	354.218	-1.03373	0.263362	-3.92512	8.67e-05	0.0017587	Mate efflux
NbS00014725g0004	312.867	-1.0339	0.278773	-3.70875	0.000208289	0.00342703	3 ketoacyl CoA reductase 1
NbS00008028g0019	76.9292	-1.03422	0.357536	-2.89262	0.00382041	0.030901
NbS00009603g0014	103.18	-1.03479	0.280102	-3.69432	0.000220475	0.00358422	uncharacterized protein LOC100258894
NbS00023916g0005	4977.76	-1.03574	0.368399	-2.81145	0.00493182	0.0373348	Phosphoglucomutase
NbS00028082g0012	222.613	-1.037	0.383066	-2.70711	0.00678726	0.0471069	Cell division protein ftsZ
NbS00026718g0004	2460.94	-1.03701	0.357029	-2.90456	0.00367767	0.0300731	Metalloendopeptidase family saccharolysin %26amp thimet oligopeptidase ISS
NbS00002815g0003	110.583	-1.03716	0.319095	-3.25031	0.00115279	0.0126711	Glycosyltransferase family GT8 protein
NbS00002526g0005	3122.64	-1.03746	0.375806	-2.76063	0.00576906	0.041792	y to unknown gene
NbS00048231g0005	5762.92	-1.03835	0.329862	-3.14783	0.0016449	0.0164654	50S ribosomal protein L1
NbS00009137g0022	114.555	-1.03849	0.306725	-3.38573	0.000709899	0.00877635	Protein phosphatase 2C containing protein expressed
NbS00011117g0030	429.513	-1.03947	0.287059	-3.62111	0.000293338	0.00445483	Cellulose synthase A catalytic subunit 6
NbS00009990g0010	182.727	-1.0396	0.322247	-3.22609	0.00125492	0.0134403	Had superfamily Subfamily iiia phosphatase
NbS00001412g0004	33.2306	-1.03993	0.378509	-2.74743	0.00600644	0.0430463	Pentatricopeptide repeat containing protein
NbS00024560g0027	237.882	-1.04071	0.387078	-2.68863	0.00717465	0.0490616	DEAD box ATP dependent RNA helicase 50
NbS00047944g0007	54.6795	-1.04085	0.375986	-2.76832	0.00563467	0.0411077	Mitotic checkpoint serine/threonine protein kinase BUB1
NbS00048676g0014	134.148	-1.0412	0.280414	-3.71307	0.000204762	0.00338749	y to unknown gene Fragment
NbS00006456g0003	215.03	-1.04186	0.374737	-2.78024	0.00543188	0.0400015	Cysteine desulfuration protein SufE
NbS00051197g0005	625.311	-1.04212	0.37662	-2.76705	0.00565669	0.0412114	ATP dependent RNA helicase DBP4
NbS00007436g0024	123.106	-1.04325	0.361617	-2.88496	0.0039146	0.0314203	50S ribosomal protein L3 2 chloroplastic
NbS00000426g0010	560.241	-1.04342	0.26214	-3.98039	6.88e-05	0.00147673	Hexokinase
NbS00002488g0003	201.127	-1.04388	0.354628	-2.94358	0.0032444	0.027448	Nudix hydrolase 20 chloroplastic
NbS00027887g0009	918.846	-1.04426	0.232393	-4.4935	7.01e-06	0.000238932	RNA polymerase sigma 70 factor
NbS00016826g0004	272.888	-1.04449	0.319938	-3.26467	0.00109593	0.0121889	RNA binding protein
NbS00022130g0003	936.389	-1.04478	0.365375	-2.85947	0.00424352	0.0334219	Cell division protease ftsH
NbS00040137g0008	1233.88	-1.04496	0.294844	-3.54412	0.00039392	0.00561285	Glutathione S transferase
NbS00029780g0018	67.0531	-1.0451	0.344776	-3.03126	0.00243539	0.022212	Peptidyl prolyl cis trans isomerase
NbS00002150g0021	1631.72	-1.04511	0.360608	-2.8982	0.00375312	0.0305422	Protoporphyrinogen oxidase
NbS00017869g0006	175.35	-1.04512	0.246748	-4.23557	2.28e-05	0.000619763	Receptor protein kinase
NbS00032853g0007	95.3656	-1.04514	0.381731	-2.73788	0.00618359	0.0439577	Uncharacterized conserved membrane protein
NbS00053333g0004	231.578	-1.04567	0.267552	-3.90829	9.3e-05	0.00186286	leucine rich repeat receptor serine/threonine protein kinase
NbS00005902g0008	137.652	-1.04584	0.30992	-3.37453	0.000739412	0.00905319	UDP glucosyltransferase
NbS00008556g0010	3050.47	-1.04601	0.317551	-3.29399	0.000987745	0.0112434	Phosphoenolpyruvate carboxylase 1
NbS00047675g0002	231.388	-1.04602	0.270019	-3.87388	0.000107115	0.00207634	Cytochrome c biogenesis protein family
NbS00051830g0017	78.7412	-1.04639	0.342814	-3.05234	0.00227064	0.0210228	Calmodulin binding protein
NbS00028345g0001	58.1244	-1.0475	0.340719	-3.07439	0.00210932	0.0198248	unknown protein
NbS00058276g0004	211.352	-1.04772	0.213918	-4.89775	9.69e-07	4.7e-05	Transcription factor
NbS00023931g0005	139.812	-1.04803	0.363015	-2.88701	0.00388916	0.0313053	Protein STRUBBELIG RECEPTOR FAMILY 3
NbS00008700g0011	458.075	-1.04832	0.239023	-4.38584	1.16e-05	0.000355797	LRR receptor serine/threonine protein kinase RFK1
NbS00025230g0004	807.203	-1.04983	0.207242	-5.06573	4.07e-07	2.34e-05	DnaJ/Hsp40 cysteine rich domain
NbS00008155g0015	703.402	-1.05017	0.325864	-3.22272	0.00126979	0.0135651	3 oxoacyl acyl carrier protein synthase III
NbS00040023g0003	1440.66	-1.0512	0.206157	-5.09903	3.41e-07	2.04e-05	Genomic DNA chromosome 5 P1 clone MWD9
NbS00056452g0007	493.608	-1.05127	0.289835	-3.62714	0.000286579	0.00438531	Methyltransferase
NbS00011547g0007	1342.44	-1.05172	0.301891	-3.48378	0.000494391	0.00667285	ATP dependent Clp protease proteolytic subunit related protein 2 chloroplastic
NbS00025298g0014	147.18	-1.0524	0.297166	-3.54147	0.000397907	0.0056506	Pentatricopeptide repeat PPR
NbS00024250g0002	1390.56	-1.05326	0.218212	-4.8268	1.39e-06	6.34e-05	Translocase of chloroplast 90 chloroplastic
NbS00003068g0018	111.418	-1.05375	0.254443	-4.1414	3.45e-05	0.000867074	Aluminum resistance protein
NbS00010886g0010	48.4903	-1.05416	0.385116	-2.73726	0.0061954	0.044012	Tryptophan synthase beta chain 1
NbS00014238g0013	256.044	-1.05532	0.349752	-3.01733	0.00255012	0.0229658	Ribonuclease P protein subunit p25
NbS00000223g0007	121.617	-1.05555	0.34822	-3.03127	0.00243525	0.022212	Pentatricopeptide repeat containing protein
NbC24888753g0001	170.072	-1.05593	0.357216	-2.95601	0.00311646	0.0266344	PAP fibrillin
NbS00027045g0003	566.872	-1.05652	0.303805	-3.47761	0.000505899	0.0067919	Tyrosyl tRNA synthetase
NbS00013926g0001	756.95	-1.05727	0.244573	-4.32292	1.54e-05	0.000453341	Genomic DNA chromosome 5 TAC clone K19P17
NbS00007955g0015	120.207	-1.05729	0.348101	-3.0373	0.00238712	0.0218663	Siroheme synthase
NbS00016830g0001	268.713	-1.05783	0.331326	-3.1927	0.00140949	0.0146823	HR lesion inducing protein related
NbS00001408g0002	352.964	-1.05833	0.361054	-2.93122	0.00337632	0.0282547	unknown protein
NbS00011475g0119	856.918	-1.05836	0.27047	-3.91305	9.11e-05	0.00183401
NbS00008028g0022	621.392	-1.05927	0.26267	-4.0327	5.51e-05	0.0012363	Chaperone protein dnaJ
NbS00018594g0019	1021.45	-1.05937	0.343297	-3.08588	0.00202952	0.0192939	Dimethylallyladenosine tRNA methylthiotransferase miaB
[truncated: 3,048 more rows]
