# Supplementary material for: Identification and characterization of TMV-induced volatile signals in Nicotiana benthamiana: evidence for JA/ET defense pathway priming in congeneric neighbors via airborne (E)-2-octenal
Source: Funct Integr Genomics. 2023 Aug 12;23(3):272. doi: 10.1007/s10142-023-01203-z (PMC10421810; doi:10.1007/s10142-023-01203-z)
Supplement: Supplementary file 1 — ESM 1 [file 10142_2023_1203_MOESM1_ESM.zip › Supplementary Table S2.xlsx]

## Sheet: Supplementary Table S2
Supplementary Table S2. KEGG enrichment results using upregulated DEGs.
Gene ID	Pathway Name	Level 2	Level 1	function annotation
NbC25691989g0001	ko00073//Cutin, suberine and wax biosynthesis	Lipid metabolism	Metabolism	Calcium binding protein Caleosin
NbS00019166g0002	ko04016//MAPK signaling pathway - plant;ko04626//Plant-pathogen interaction	Environmental adaptation;Signal transduction	Environmental Information Processing;Organismal Systems	2 hydroxy 6 oxononadienedioate/2 hydroxy 6 oxononatrienedioate hydrolase 2
NbS00033349g0010	ko04626//Plant-pathogen interaction;ko03013//Nucleocytoplasmic transport;ko01100//Metabolic pathways;ko00350//Tyrosine metabolism	Environmental adaptation;Amino acid metabolism;Global and overview maps;Translation	Genetic Information Processing;Organismal Systems;Metabolism	BCL 2 associated athanogene 6
NbC25859119g0004	ko00073//Cutin, suberine and wax biosynthesis	Lipid metabolism	Metabolism	Calcium binding protein Caleosin
NbC26098471g0005	ko00561//Glycerolipid metabolism;ko01100//Metabolic pathways	Lipid metabolism;Global and overview maps	Metabolism	Monoglyceride lipase
NbC26110023g0004	ko00480//Glutathione metabolism;ko01100//Metabolic pathways	Global and overview maps;Metabolism of other amino acids	Metabolism	glutathione S transferase parC
NbC26213959g0006	ko01100//Metabolic pathways;ko00040//Pentose and glucuronate interconversions	Global and overview maps;Carbohydrate metabolism	Metabolism	Protein of unknown function DUF1218
NbC26228280g0003	ko01100//Metabolic pathways;ko00564//Glycerophospholipid metabolism;ko01110//Biosynthesis of secondary metabolites;ko00561//Glycerolipid metabolism	Lipid metabolism;Global and overview maps	Metabolism
NbC26229140g0003	ko00073//Cutin, suberine and wax biosynthesis	Lipid metabolism	Metabolism	Calcium binding protein Caleosin
NbC26268318g0001	ko00500//Starch and sucrose metabolism;ko01100//Metabolic pathways	Global and overview maps;Carbohydrate metabolism	Metabolism
NbS00000042g0001	ko01100//Metabolic pathways;ko00940//Phenylpropanoid biosynthesis;ko01110//Biosynthesis of secondary metabolites	Biosynthesis of other secondary metabolites;Global and overview maps	Metabolism	FAD binding domain containing protein
NbS00000156g0017	ko01100//Metabolic pathways;ko00040//Pentose and glucuronate interconversions	Global and overview maps;Carbohydrate metabolism	Metabolism	Polygalacturonase A
NbS00039504g0004	ko04626//Plant-pathogen interaction;ko04075//Plant hormone signal transduction;ko04712//Circadian rhythm - plant	Environmental adaptation;Signal transduction	Environmental Information Processing;Organismal Systems	BHLH transcription factor
NbS00000200g0002	ko03060//Protein export;ko04141//Protein processing in endoplasmic reticulum;ko04145//Phagosome	Folding, sorting and degradation;Transport and catabolism	Cellular Processes;Genetic Information Processing	Protein transport protein Sec61 beta subunit
NbS00000281g0010	ko02010//ABC transporters	Membrane transport	Environmental Information Processing	ABC transporter G family member 14
NbS00000281g0015	ko00620//Pyruvate metabolism;ko00710//Carbon fixation in photosynthetic organisms;ko01200//Carbon metabolism;ko01100//Metabolic pathways	Energy metabolism;Carbohydrate metabolism;Global and overview maps	Metabolism	Phosphoenolpyruvate carboxylase
NbS00000283g0017	ko00380//Tryptophan metabolism;ko01100//Metabolic pathways	Amino acid metabolism;Global and overview maps	Metabolism	Tryptophan aminotransferase related protein 2
NbS00040293g0004	ko04075//Plant hormone signal transduction;ko04626//Plant-pathogen interaction;ko04712//Circadian rhythm - plant	Environmental adaptation;Signal transduction	Organismal Systems;Environmental Information Processing	BHLH transcription factor
NbS00000388g0118	ko00640//Propanoate metabolism;ko01200//Carbon metabolism;ko00630//Glyoxylate and dicarboxylate metabolism;ko01110//Biosynthesis of secondary metabolites;ko00010//Glycolysis / Gluconeogenesis;ko00620//Pyruvate metabolism;ko01100//Metabolic pathways	Global and overview maps;Carbohydrate metabolism	Metabolism
NbS00000414g0010	ko01100//Metabolic pathways;ko00592//alpha-Linolenic acid metabolism;ko00564//Glycerophospholipid metabolism;ko01110//Biosynthesis of secondary metabolites	Global and overview maps;Lipid metabolism	Metabolism	Phospholipase A1 IIgamma
NbS00000462g0015	ko04016//MAPK signaling pathway - plant	Signal transduction	Environmental Information Processing	Mitogen activated protein kinase 7
NbS00000476g0009	ko00040//Pentose and glucuronate interconversions;ko01100//Metabolic pathways	Carbohydrate metabolism;Global and overview maps	Metabolism	Pectate lyase 1
NbS00000624g0001	ko04144//Endocytosis	Transport and catabolism	Cellular Processes	Vacuolar protein sorting associated protein 28
NbS00000649g0008	ko04120//Ubiquitin mediated proteolysis;ko04141//Protein processing in endoplasmic reticulum	Folding, sorting and degradation	Genetic Information Processing	Ubiquitin conjugating enzyme E2 10
NbS00000652g0109	ko00564//Glycerophospholipid metabolism;ko01100//Metabolic pathways;ko00561//Glycerolipid metabolism;ko04070//Phosphatidylinositol signaling system;ko01110//Biosynthesis of secondary metabolites	Lipid metabolism;Global and overview maps;Signal transduction	Metabolism;Environmental Information Processing
NbS00000671g0042	ko04141//Protein processing in endoplasmic reticulum;ko03060//Protein export	Folding, sorting and degradation	Genetic Information Processing	Heat shock protein
NbS00000681g0007	ko01100//Metabolic pathways;ko00906//Carotenoid biosynthesis;ko01110//Biosynthesis of secondary metabolites	Metabolism of terpenoids and polyketides;Global and overview maps	Metabolism	Monooxygenase FAD binding protein
NbS00000692g0025	ko01100//Metabolic pathways;ko00902//Monoterpenoid biosynthesis;ko01110//Biosynthesis of secondary metabolites	Metabolism of terpenoids and polyketides;Global and overview maps	Metabolism	Alcohol dehydrogenase
NbS00000715g0209	ko04144//Endocytosis	Transport and catabolism	Cellular Processes
NbS00000760g0005	ko00562//Inositol phosphate metabolism;ko01100//Metabolic pathways;ko04070//Phosphatidylinositol signaling system	Carbohydrate metabolism;Signal transduction;Global and overview maps	Environmental Information Processing;Metabolism	Inositol tetrakisphosphate 1 kinase 1
NbS00000767g0012	ko01100//Metabolic pathways	Global and overview maps	Metabolism	alpha/beta Hydrolases
NbS00000810g0015	ko04016//MAPK signaling pathway - plant;ko04075//Plant hormone signal transduction	Signal transduction	Environmental Information Processing	Serine/threonine protein kinase
NbS00016189g0003	ko04626//Plant-pathogen interaction;ko04075//Plant hormone signal transduction;ko04712//Circadian rhythm - plant	Signal transduction;Environmental adaptation	Organismal Systems;Environmental Information Processing	bHLH transcription factor Upa20
NbS00000898g0009	ko00562//Inositol phosphate metabolism;ko04070//Phosphatidylinositol signaling system;ko03008//Ribosome biogenesis in eukaryotes;ko01100//Metabolic pathways	Carbohydrate metabolism;Translation;Signal transduction;Global and overview maps	Genetic Information Processing;Metabolism;Environmental Information Processing	Phosphatidylinositol 3 and 4 kinase family Fragment
NbS00000909g0001	ko00564//Glycerophospholipid metabolism;ko01100//Metabolic pathways;ko01110//Biosynthesis of secondary metabolites;ko00592//alpha-Linolenic acid metabolism	Global and overview maps;Lipid metabolism	Metabolism	Phospholipase A1 IIgamma
NbS00002763g0002	ko04626//Plant-pathogen interaction	Environmental adaptation	Organismal Systems	calcium binding protein CML10
NbS00000970g0117	ko01110//Biosynthesis of secondary metabolites;ko00052//Galactose metabolism;ko01100//Metabolic pathways;ko01250//Biosynthesis of nucleotide sugars;ko00520//Amino sugar and nucleotide sugar metabolism;ko00030//Pentose phosphate pathway;ko00230//Purine metabolism;ko00010//Glycolysis / Gluconeogenesis;ko00500//Starch and sucrose metabolism	Carbohydrate metabolism;Global and overview maps;Nucleotide metabolism	Metabolism
NbS00054976g0001	ko04016//MAPK signaling pathway - plant;ko04626//Plant-pathogen interaction;ko04070//Phosphatidylinositol signaling system	Signal transduction;Environmental adaptation	Organismal Systems;Environmental Information Processing	calcium binding protein CML30
NbS00001001g0017	ko00480//Glutathione metabolism;ko01100//Metabolic pathways	Metabolism of other amino acids;Global and overview maps	Metabolism	Glutathione S transferase
NbS00032542g0015	ko04626//Plant-pathogen interaction	Environmental adaptation	Organismal Systems	Calcium dependent protein kinase 17
NbS00001174g0003	ko01100//Metabolic pathways;ko00710//Carbon fixation in photosynthetic organisms;ko00250//Alanine, aspartate and glutamate metabolism;ko01210//2-Oxocarboxylic acid metabolism;ko01230//Biosynthesis of amino acids;ko00220//Arginine biosynthesis;ko01200//Carbon metabolism	Global and overview maps;Energy metabolism;Amino acid metabolism	Metabolism	Alanine aminotransferase
NbS00001236g0040	ko01110//Biosynthesis of secondary metabolites;ko00860//Porphyrin metabolism	Metabolism of cofactors and vitamins;Global and overview maps	Metabolism	Senescence inducible chloroplast stay green protein 2
NbS00001284g0002	ko03015//mRNA surveillance pathway;ko03040//Spliceosome	Translation;Transcription	Genetic Information Processing
NbS00045557g0003	ko04016//MAPK signaling pathway - plant;ko04070//Phosphatidylinositol signaling system;ko04626//Plant-pathogen interaction	Signal transduction;Environmental adaptation	Environmental Information Processing;Organismal Systems	Calmodulin
NbS00001336g0016	ko00350//Tyrosine metabolism;ko01100//Metabolic pathways	Amino acid metabolism;Global and overview maps	Metabolism	Homogentisate 1 2 dioxygenase
NbS00001368g0005	ko00250//Alanine, aspartate and glutamate metabolism;ko01230//Biosynthesis of amino acids;ko01110//Biosynthesis of secondary metabolites;ko01100//Metabolic pathways;ko03010//Ribosome	Global and overview maps;Translation;Amino acid metabolism	Genetic Information Processing;Metabolism	Aluminium induced protein with YGL and LRDR motifs
NbS00000983g0001	ko04626//Plant-pathogen interaction	Environmental adaptation	Organismal Systems	Calmodulin protein
NbS00001397g0003	ko00920//Sulfur metabolism;ko01100//Metabolic pathways	Global and overview maps;Energy metabolism	Metabolism	Hydroxyacylglutathione hydrolase
NbS00028900g0005	ko04145//Phagosome;ko04626//Plant-pathogen interaction	Transport and catabolism;Environmental adaptation	Organismal Systems;Cellular Processes	Cathepsin B cysteine proteinase
NbS00001472g0010	ko04120//Ubiquitin mediated proteolysis	Folding, sorting and degradation	Genetic Information Processing	F box/LRR repeat protein 2
NbS00025385g0005	ko04626//Plant-pathogen interaction	Environmental adaptation	Organismal Systems	Cathepsin B cysteine proteinase 5
NbS00001542g0014	ko02010//ABC transporters	Membrane transport	Environmental Information Processing	Pleiotropic drug resistance protein 2
NbS00028761g0004	ko04626//Plant-pathogen interaction	Environmental adaptation	Organismal Systems	Cc nbs lrr resistance protein
NbS00001573g0033	ko00950//Isoquinoline alkaloid biosynthesis;ko00260//Glycine, serine and threonine metabolism;ko00410//beta-Alanine metabolism;ko01110//Biosynthesis of secondary metabolites;ko00350//Tyrosine metabolism;ko00360//Phenylalanine metabolism;ko00960//Tropane, piperidine and pyridine alkaloid biosynthesis;ko01100//Metabolic pathways	Metabolism of other amino acids;Global and overview maps;Biosynthesis of other secondary metabolites;Amino acid metabolism	Metabolism	Primary amine oxidase
NbS00001592g0014	ko01100//Metabolic pathways;ko00052//Galactose metabolism	Carbohydrate metabolism;Global and overview maps	Metabolism	alkaline alpha galactosidase seed imbibition protein
NbS00001604g0013	ko00591//Linoleic acid metabolism	Lipid metabolism	Metabolism	Lipoxygenase
NbS00001605g0003	ko00561//Glycerolipid metabolism;ko01100//Metabolic pathways;ko00565//Ether lipid metabolism;ko01110//Biosynthesis of secondary metabolites;ko00564//Glycerophospholipid metabolism	Lipid metabolism;Global and overview maps	Metabolism	Lysophospholipid acyltransferase
NbS00001640g0018	ko04075//Plant hormone signal transduction	Signal transduction	Environmental Information Processing	abscisic acid responsive elements binding factor 2
NbS00001649g0023	ko04141//Protein processing in endoplasmic reticulum	Folding, sorting and degradation	Genetic Information Processing	18.8 kDa class II heat shock protein
NbS00001744g0011	ko01100//Metabolic pathways;ko00940//Phenylpropanoid biosynthesis;ko01110//Biosynthesis of secondary metabolites	Global and overview maps;Biosynthesis of other secondary metabolites	Metabolism	Cinnamoyl CoA reductase protein
NbS00001761g0007	ko01100//Metabolic pathways;ko00620//Pyruvate metabolism	Carbohydrate metabolism;Global and overview maps	Metabolism	Lactoylglutathione lyase
NbS00002905g0008	ko04626//Plant-pathogen interaction	Environmental adaptation	Organismal Systems	Cc nbs lrr%2C resistance protein
NbS00001765g0023	ko00010//Glycolysis / Gluconeogenesis;ko01110//Biosynthesis of secondary metabolites;ko01100//Metabolic pathways	Carbohydrate metabolism;Global and overview maps	Metabolism	glucose 6 phosphate 1 epimerase
NbS00001767g0002	ko04016//MAPK signaling pathway - plant;ko04075//Plant hormone signal transduction	Signal transduction	Environmental Information Processing	Ethylene responsive transcription factor 1A
NbS00001780g0013	ko00350//Tyrosine metabolism;ko01100//Metabolic pathways	Amino acid metabolism;Global and overview maps	Metabolism	Homogentisate 1 2 dioxygenase
NbS00001801g0009	ko01240//Biosynthesis of cofactors;ko01110//Biosynthesis of secondary metabolites;ko00740//Riboflavin metabolism;ko01100//Metabolic pathways	Metabolism of cofactors and vitamins;Global and overview maps	Metabolism	phosphoadenosine phosphosulfate PAPS reductase
NbS00001843g0015	ko03013//Nucleocytoplasmic transport	Translation	Genetic Information Processing	RING finger protein
NbS00001852g0016	ko00860//Porphyrin metabolism;ko01110//Biosynthesis of secondary metabolites	Global and overview maps;Metabolism of cofactors and vitamins	Metabolism	esterase
NbS00001894g0011	ko03013//Nucleocytoplasmic transport	Translation	Genetic Information Processing	Golgin candidate 4
NbS00002009g0009	ko04016//MAPK signaling pathway - plant;ko04075//Plant hormone signal transduction	Signal transduction	Environmental Information Processing	Serine threonine protein kinase
NbS00015021g0013	ko04626//Plant-pathogen interaction	Environmental adaptation	Organismal Systems	Cc nbs lrr%2C resistance protein
NbS00002046g0105	ko04144//Endocytosis	Transport and catabolism	Cellular Processes
NbS00002096g0011	ko01110//Biosynthesis of secondary metabolites;ko00940//Phenylpropanoid biosynthesis;ko01100//Metabolic pathways	Global and overview maps;Biosynthesis of other secondary metabolites	Metabolism	Peroxidase
NbS00002131g0010	ko04075//Plant hormone signal transduction	Signal transduction	Environmental Information Processing	BZIP transcription factor
NbS00001327g0010	ko04626//Plant-pathogen interaction	Environmental adaptation	Organismal Systems	Cc nbs lrr%2C resistance protein with an R1 specific domain
NbS00002284g0017	ko00230//Purine metabolism;ko00500//Starch and sucrose metabolism;ko00760//Nicotinate and nicotinamide metabolism;ko01100//Metabolic pathways;ko00740//Riboflavin metabolism;ko01110//Biosynthesis of secondary metabolites;ko00770//Pantothenate and CoA biosynthesis;ko00240//Pyrimidine metabolism	Global and overview maps;Nucleotide metabolism;Carbohydrate metabolism;Metabolism of cofactors and vitamins	Metabolism	Ectonucleotide pyrophosphatase/phosphodiesterase family member 1
NbS00002296g0007	ko00564//Glycerophospholipid metabolism	Lipid metabolism	Metabolism	Xenotropic and polytropic retrovirus receptor
NbS00002298g0007	ko03060//Protein export	Folding, sorting and degradation	Genetic Information Processing	Genomic DNA chromosome 5 P1 clone MUB3
NbS00002313g0022	ko01100//Metabolic pathways;ko01110//Biosynthesis of secondary metabolites;ko00500//Starch and sucrose metabolism	Carbohydrate metabolism;Global and overview maps	Metabolism	1 4 alpha glucan branching enzyme
NbS00002331g0106	ko01200//Carbon metabolism;ko01110//Biosynthesis of secondary metabolites;ko00030//Pentose phosphate pathway;ko01100//Metabolic pathways	Carbohydrate metabolism;Global and overview maps	Metabolism
NbS00002336g0010	ko00500//Starch and sucrose metabolism;ko01100//Metabolic pathways;ko01110//Biosynthesis of secondary metabolites	Global and overview maps;Carbohydrate metabolism	Metabolism	Sucrose synthase
NbS00002389g0014	ko00904//Diterpenoid biosynthesis;ko00906//Carotenoid biosynthesis;ko01100//Metabolic pathways;ko01110//Biosynthesis of secondary metabolites	Global and overview maps;Metabolism of terpenoids and polyketides	Metabolism	3 phenylpropionate dihydrodiol/cinnamic acid dihydrodiol dehydrogenase
NbS00002393g0008	ko00561//Glycerolipid metabolism;ko01100//Metabolic pathways	Lipid metabolism;Global and overview maps	Metabolism	Diacylglycerol acyltransferase family
NbS00002394g0001	ko01100//Metabolic pathways;ko00520//Amino sugar and nucleotide sugar metabolism;ko00051//Fructose and mannose metabolism;ko01110//Biosynthesis of secondary metabolites;ko01250//Biosynthesis of nucleotide sugars;ko00500//Starch and sucrose metabolism	Carbohydrate metabolism;Global and overview maps	Metabolism	Fructokinase
NbS00002410g0025	ko04141//Protein processing in endoplasmic reticulum	Folding, sorting and degradation	Genetic Information Processing	Small heat shock protein chloroplastic
NbS00002421g0007	ko01100//Metabolic pathways;ko00562//Inositol phosphate metabolism;ko01110//Biosynthesis of secondary metabolites	Carbohydrate metabolism;Global and overview maps	Metabolism	Inositol 3 phosphate synthase
NbS00002424g0008	ko04016//MAPK signaling pathway - plant	Signal transduction	Environmental Information Processing	G type lectin S receptor serine/threonine protein kinase
NbS00002458g0033	ko00591//Linoleic acid metabolism	Lipid metabolism	Metabolism	linoleate 9S lipoxygenase 5
NbS00002580g0004	ko03040//Spliceosome	Transcription	Genetic Information Processing	Lysine ketoglutarate reductase trans splicing related 1
NbS00002633g0004	ko04075//Plant hormone signal transduction;ko04016//MAPK signaling pathway - plant	Signal transduction	Environmental Information Processing	unknown
NbS00002633g0006	ko04016//MAPK signaling pathway - plant;ko04075//Plant hormone signal transduction	Signal transduction	Environmental Information Processing	Protein phosphatase 2C
NbS00023299g0005	ko04626//Plant-pathogen interaction	Environmental adaptation	Organismal Systems	Cc nbs lrr%2C resistance protein with an R1 specific domain
NbS00019841g0012	ko04145//Phagosome;ko04141//Protein processing in endoplasmic reticulum;ko03060//Protein export;ko04626//Plant-pathogen interaction	Transport and catabolism;Folding, sorting and degradation;Environmental adaptation	Cellular Processes;Genetic Information Processing;Organismal Systems	COBRA protein
NbS00002765g0028	ko02010//ABC transporters	Membrane transport	Environmental Information Processing	ABC transporter C family member 9
NbS00002850g0004	ko04144//Endocytosis	Transport and catabolism	Cellular Processes	Charged multivesicular body protein 4b
NbS00004235g0004	ko04626//Plant-pathogen interaction	Environmental adaptation	Organismal Systems	Cyclic nucleotide gated channel
NbS00002908g0002	ko04120//Ubiquitin mediated proteolysis	Folding, sorting and degradation	Genetic Information Processing	Peptidoglycan binding LysM domain containing protein
NbS00002915g0011	ko00900//Terpenoid backbone biosynthesis;ko01100//Metabolic pathways;ko01110//Biosynthesis of secondary metabolites;ko00902//Monoterpenoid biosynthesis	Metabolism of terpenoids and polyketides;Global and overview maps	Metabolism	terpene synthase sequence 1%2C8 cineole
NbS00002968g0006	ko04141//Protein processing in endoplasmic reticulum	Folding, sorting and degradation	Genetic Information Processing	GTP binding protein SAR1A
NbS00003057g0016	ko00261//Monobactam biosynthesis;ko00920//Sulfur metabolism;ko00230//Purine metabolism;ko00450//Selenocompound metabolism;ko01100//Metabolic pathways;ko01110//Biosynthesis of secondary metabolites	Global and overview maps;Biosynthesis of other secondary metabolites;Metabolism of other amino acids;Energy metabolism;Nucleotide metabolism	Metabolism	Zinc finger Ran binding
NbS00003065g0017	ko04712//Circadian rhythm - plant;ko04075//Plant hormone signal transduction	Environmental adaptation;Signal transduction	Environmental Information Processing;Organismal Systems	Transcription factor EB
NbS00003071g0002	ko00999//Biosynthesis of various plant secondary metabolites;ko01110//Biosynthesis of secondary metabolites	Global and overview maps;Biosynthesis of other secondary metabolites	Metabolism	UDP glucosyltransferase family 1 protein
NbS00003096g0006	ko04075//Plant hormone signal transduction;ko04016//MAPK signaling pathway - plant	Signal transduction	Environmental Information Processing	Protein phosphatase 2C
NbS00003096g0010	ko00480//Glutathione metabolism;ko01100//Metabolic pathways;ko00270//Cysteine and methionine metabolism;ko00330//Arginine and proline metabolism	Global and overview maps;Metabolism of other amino acids;Amino acid metabolism	Metabolism	Spermidine synthase 1
NbS00006913g0015	ko04626//Plant-pathogen interaction;ko03013//Nucleocytoplasmic transport	Translation;Environmental adaptation	Genetic Information Processing;Organismal Systems	Cyclic nucleotide gated channel
NbS00003142g0007	ko01110//Biosynthesis of secondary metabolites;ko01100//Metabolic pathways;ko00562//Inositol phosphate metabolism	Carbohydrate metabolism;Global and overview maps	Metabolism	Inositol 3 phosphate synthase
NbS00003170g0012	ko00230//Purine metabolism;ko01100//Metabolic pathways;ko00232//Caffeine metabolism	Nucleotide metabolism;Global and overview maps;Biosynthesis of other secondary metabolites	Metabolism	uricase/urate oxidase/nodulin 35
NbS00003244g0001	ko04016//MAPK signaling pathway - plant	Signal transduction	Environmental Information Processing	Mitogen activated protein kinase kinase kinase 3
NbS00003247g0016	ko00908//Zeatin biosynthesis;ko01110//Biosynthesis of secondary metabolites	Global and overview maps;Metabolism of terpenoids and polyketides	Metabolism	UDP glycosyltransferase 82A1
NbS00003096g0011	ko04626//Plant-pathogen interaction	Environmental adaptation	Organismal Systems	Cyclic nucleotide gated ion channel 1
NbS00003259g0116	ko04712//Circadian rhythm - plant	Environmental adaptation	Organismal Systems
NbS00003316g0005	ko04136//Autophagy - other	Transport and catabolism	Cellular Processes	Autophagy related protein 8
NbS00003328g0001	ko01110//Biosynthesis of secondary metabolites;ko00073//Cutin, suberine and wax biosynthesis	Global and overview maps;Lipid metabolism	Metabolism	Cytochrome P450
NbS00003361g0011	ko04146//Peroxisome	Transport and catabolism	Cellular Processes	2 hydroxyacyl CoA lyase
NbS00003503g0005	ko00561//Glycerolipid metabolism;ko01100//Metabolic pathways	Lipid metabolism;Global and overview maps	Metabolism	GDP mannose dependent alpha mannosyltransferase
NbS00003506g0010	ko04144//Endocytosis;ko04145//Phagosome	Transport and catabolism	Cellular Processes	unknown protein
NbS00003519g0011	ko00906//Carotenoid biosynthesis;ko01110//Biosynthesis of secondary metabolites;ko01100//Metabolic pathways	Metabolism of terpenoids and polyketides;Global and overview maps	Metabolism	15 cis zeta carotene isomerase
NbS00003528g0001	ko03040//Spliceosome	Transcription	Genetic Information Processing
NbS00003561g0019	ko01110//Biosynthesis of secondary metabolites;ko01100//Metabolic pathways;ko00941//Flavonoid biosynthesis;ko00940//Phenylpropanoid biosynthesis;ko00945//Stilbenoid, diarylheptanoid and gingerol biosynthesis	Global and overview maps;Biosynthesis of other secondary metabolites	Metabolism	Cytochrome P450
NbS00003619g0010	ko01100//Metabolic pathways;ko00480//Glutathione metabolism	Global and overview maps;Metabolism of other amino acids	Metabolism	Glutathione S transferase
NbS00003630g0001	ko03022//Basal transcription factors	Transcription	Genetic Information Processing	Octicosapeptide/Phox/Bem1p domain containing protein
NbS00003665g0003	ko00909//Sesquiterpenoid and triterpenoid biosynthesis	Metabolism of terpenoids and polyketides	Metabolism	cytochrome P450
NbS00003763g0018	ko00908//Zeatin biosynthesis;ko01110//Biosynthesis of secondary metabolites	Metabolism of terpenoids and polyketides;Global and overview maps	Metabolism	Zeatin O glucosyltransferase
NbS00003826g0005	ko01200//Carbon metabolism;ko00380//Tryptophan metabolism;ko01100//Metabolic pathways;ko00630//Glyoxylate and dicarboxylate metabolism;ko01110//Biosynthesis of secondary metabolites;ko04146//Peroxisome;ko04016//MAPK signaling pathway - plant	Global and overview maps;Amino acid metabolism;Transport and catabolism;Signal transduction;Carbohydrate metabolism	Cellular Processes;Environmental Information Processing;Metabolism	Catalase isozyme 3
NbS00003838g0027	ko04144//Endocytosis	Transport and catabolism	Cellular Processes	Ferric reductase oxidase
NbS00003880g0024	ko02010//ABC transporters	Membrane transport	Environmental Information Processing	Lipid A export ATP binding/permease protein msbA
NbS00003915g0102	ko04016//MAPK signaling pathway - plant	Signal transduction	Environmental Information Processing
NbS00003990g0012	ko03015//mRNA surveillance pathway	Translation	Genetic Information Processing	Cleavage and polyadenylation specificity factor subunit 5
NbS00027647g0007	ko04626//Plant-pathogen interaction	Environmental adaptation	Organismal Systems	Cyclic nucleotide gated ion channel 1
NbS00004153g0004	ko01110//Biosynthesis of secondary metabolites;ko00900//Terpenoid backbone biosynthesis	Metabolism of terpenoids and polyketides;Global and overview maps	Metabolism	Solanesyl diphosphate synthase
NbS00004167g0007	ko00900//Terpenoid backbone biosynthesis;ko01110//Biosynthesis of secondary metabolites	Metabolism of terpenoids and polyketides;Global and overview maps	Metabolism	Solanesyl diphosphate synthase
NbS00004764g0009	ko04626//Plant-pathogen interaction	Environmental adaptation	Organismal Systems	cyclic nucleotide gated ion channel 18
NbS00004277g0105	ko01110//Biosynthesis of secondary metabolites;ko00270//Cysteine and methionine metabolism;ko01100//Metabolic pathways	Amino acid metabolism;Global and overview maps	Metabolism
NbS00004280g0101	ko00940//Phenylpropanoid biosynthesis;ko01110//Biosynthesis of secondary metabolites;ko01100//Metabolic pathways;ko00941//Flavonoid biosynthesis;ko00945//Stilbenoid, diarylheptanoid and gingerol biosynthesis	Global and overview maps;Biosynthesis of other secondary metabolites	Metabolism
NbS00004391g0021	ko01110//Biosynthesis of secondary metabolites;ko00904//Diterpenoid biosynthesis;ko01100//Metabolic pathways	Global and overview maps;Metabolism of terpenoids and polyketides	Metabolism	Ent kaurene synthase
NbS00004416g0010	ko04075//Plant hormone signal transduction;ko04016//MAPK signaling pathway - plant	Signal transduction	Environmental Information Processing	Uncharacterized basic helix loop helix protein At1g06150
NbS00004420g0009	ko00592//alpha-Linolenic acid metabolism;ko01110//Biosynthesis of secondary metabolites	Global and overview maps;Lipid metabolism	Metabolism	Salicylate O methyltransferase
NbS00004426g0006	ko03040//Spliceosome	Transcription	Genetic Information Processing	Lysine ketoglutarate reductase trans splicing related 1
NbS00004447g0003	ko00909//Sesquiterpenoid and triterpenoid biosynthesis	Metabolism of terpenoids and polyketides	Metabolism	5 epi aristolochene synthase
NbS00004456g0015	ko00511//Other glycan degradation;ko00600//Sphingolipid metabolism;ko01100//Metabolic pathways;ko00052//Galactose metabolism;ko00604//Glycosphingolipid biosynthesis - ganglio series;ko00531//Glycosaminoglycan degradation	Carbohydrate metabolism;Lipid metabolism;Global and overview maps;Glycan biosynthesis and metabolism	Metabolism	Beta galactosidase
NbS00004500g0004	ko02010//ABC transporters	Membrane transport	Environmental Information Processing	Multidrug resistance protein ABC transporter family
NbS00004502g0007	ko04016//MAPK signaling pathway - plant	Signal transduction	Environmental Information Processing	leucine rich repeat receptor protein kinase IMK3
NbS00004527g0005	ko01110//Biosynthesis of secondary metabolites;ko01100//Metabolic pathways;ko00943//Isoflavonoid biosynthesis	Global and overview maps;Biosynthesis of other secondary metabolites	Metabolism	Cytochrome P450
NbS00004565g0111	ko01100//Metabolic pathways;ko01110//Biosynthesis of secondary metabolites;ko00592//alpha-Linolenic acid metabolism	Lipid metabolism;Global and overview maps	Metabolism
NbS00004658g0010	ko00650//Butanoate metabolism;ko01100//Metabolic pathways;ko00360//Phenylalanine metabolism;ko01200//Carbon metabolism	Global and overview maps;Amino acid metabolism;Carbohydrate metabolism	Metabolism	3 hydroxybutyryl CoA dehydrogenase
NbS00004712g0006	ko01110//Biosynthesis of secondary metabolites;ko00500//Starch and sucrose metabolism;ko01100//Metabolic pathways	Carbohydrate metabolism;Global and overview maps	Metabolism	Beta amylase
NbS00004763g0015	ko01100//Metabolic pathways;ko00760//Nicotinate and nicotinamide metabolism	Global and overview maps;Metabolism of cofactors and vitamins	Metabolism	Haloacid dehalogenase hydrolase HAD
NbS00018754g0009	ko04626//Plant-pathogen interaction	Environmental adaptation	Organismal Systems	Cyclic nucleotide gated ion channel 2
NbS00004850g0017	ko04144//Endocytosis	Transport and catabolism	Cellular Processes	Senescence/dehydration associated protein related
NbS00005131g0107	ko00910//Nitrogen metabolism;ko01100//Metabolic pathways	Global and overview maps;Energy metabolism	Metabolism
NbS00005142g0004	ko01200//Carbon metabolism;ko00520//Amino sugar and nucleotide sugar metabolism;ko01110//Biosynthesis of secondary metabolites;ko01250//Biosynthesis of nucleotide sugars;ko00040//Pentose and glucuronate interconversions;ko01100//Metabolic pathways;ko00500//Starch and sucrose metabolism;ko00030//Pentose phosphate pathway;ko00010//Glycolysis / Gluconeogenesis	Global and overview maps;Carbohydrate metabolism	Metabolism	Single stranded DNA binding protein
NbC25747906g0002	ko04626//Plant-pathogen interaction	Environmental adaptation	Organismal Systems	cyclic nucleotide gated ion channel 20 chloroplastic
NbS00015388g0006	ko04626//Plant-pathogen interaction	Environmental adaptation	Organismal Systems	Cysteine proteinase cathepsin F
NbS00005171g0001	ko04075//Plant hormone signal transduction	Signal transduction	Environmental Information Processing	Auxin responsive
NbS00005173g0006	ko04016//MAPK signaling pathway - plant	Signal transduction	Environmental Information Processing	G type lectin S receptor serine/threonine protein kinase
NbS00005198g0003	ko00040//Pentose and glucuronate interconversions;ko01100//Metabolic pathways	Carbohydrate metabolism;Global and overview maps	Metabolism	Early nodulin protein 2
NbS00005233g0108	ko01100//Metabolic pathways;ko00480//Glutathione metabolism	Metabolism of other amino acids;Global and overview maps	Metabolism
NbS00005299g0023	ko04136//Autophagy - other	Transport and catabolism	Cellular Processes	Genomic DNA chromosome 5 P1 clone MUD21
NbS00005338g0026	ko00100//Steroid biosynthesis	Lipid metabolism	Metabolism	Triacylglycerol lipase 2
NbS00002024g0006	ko04626//Plant-pathogen interaction	Environmental adaptation	Organismal Systems	Ethylene responsive transcription factor 1b
NbS00005347g0003	ko04070//Phosphatidylinositol signaling system;ko00562//Inositol phosphate metabolism;ko01100//Metabolic pathways;ko03008//Ribosome biogenesis in eukaryotes	Carbohydrate metabolism;Global and overview maps;Translation;Signal transduction	Environmental Information Processing;Genetic Information Processing;Metabolism	Heavy metal associated domain containing protein expressed
NbS00005355g0006	ko03040//Spliceosome	Transcription	Genetic Information Processing	ASR4 Fragment
NbS00005377g0006	ko04712//Circadian rhythm - plant;ko04016//MAPK signaling pathway - plant;ko04075//Plant hormone signal transduction	Environmental adaptation;Signal transduction	Organismal Systems;Environmental Information Processing	BHLH1 transcription factor
NbS00005584g0011	ko00965//Betalain biosynthesis;ko01110//Biosynthesis of secondary metabolites	Global and overview maps;Biosynthesis of other secondary metabolites	Metabolism	Extradiol ring cleavage dioxygenase class III protein subunit B
NbS00005715g0007	ko01100//Metabolic pathways;ko01110//Biosynthesis of secondary metabolites;ko01240//Biosynthesis of cofactors;ko00130//Ubiquinone and other terpenoid-quinone biosynthesis	Global and overview maps;Metabolism of cofactors and vitamins	Metabolism	Homogentisate phytyltransferase
NbS00001765g0005	ko04626//Plant-pathogen interaction	Environmental adaptation	Organismal Systems	Ethylene responsive transcription factor 4
NbS00005788g0007	ko01110//Biosynthesis of secondary metabolites;ko00943//Isoflavonoid biosynthesis;ko01100//Metabolic pathways	Biosynthesis of other secondary metabolites;Global and overview maps	Metabolism	Cytochrome P450
NbS00005887g0012	ko01100//Metabolic pathways;ko00040//Pentose and glucuronate interconversions	Carbohydrate metabolism;Global and overview maps	Metabolism	Senescence associated protein
NbS00006088g0009	ko00592//alpha-Linolenic acid metabolism;ko01110//Biosynthesis of secondary metabolites	Global and overview maps;Lipid metabolism	Metabolism	Salicylate O methyltransferase
NbS00006093g0004	ko00909//Sesquiterpenoid and triterpenoid biosynthesis	Metabolism of terpenoids and polyketides	Metabolism	uncharacterized protein LOC100249110
NbS00006249g0014	ko00514//Other types of O-glycan biosynthesis	Glycan biosynthesis and metabolism	Metabolism	UDP N acetylglucosamine peptide N acetylglucosaminyltransferase SEC
NbS00006306g0012	ko04712//Circadian rhythm - plant	Environmental adaptation	Organismal Systems	CONSTANS zinc finger protein
NbS00006382g0013	ko01110//Biosynthesis of secondary metabolites;ko00902//Monoterpenoid biosynthesis	Global and overview maps;Metabolism of terpenoids and polyketides	Metabolism	Cytochrome P450
NbS00006716g0007	ko00909//Sesquiterpenoid and triterpenoid biosynthesis	Metabolism of terpenoids and polyketides	Metabolism	cytochrome P450
NbS00006730g0008	ko01100//Metabolic pathways;ko00520//Amino sugar and nucleotide sugar metabolism	Global and overview maps;Carbohydrate metabolism	Metabolism	G type lectin S receptor serine/threonine protein kinase
NbS00006731g0007	ko00040//Pentose and glucuronate interconversions;ko01100//Metabolic pathways	Carbohydrate metabolism;Global and overview maps	Metabolism	Senescence associated protein
NbS00006732g0006	ko04075//Plant hormone signal transduction	Signal transduction	Environmental Information Processing	carboxylesterase 17
NbS00006913g0005	ko04136//Autophagy - other	Transport and catabolism	Cellular Processes	CM0545.450.nc protein
NbS00013170g0001	ko04626//Plant-pathogen interaction	Environmental adaptation	Organismal Systems	Ethylene responsive transcription factor 4
NbS00006932g0117	ko04075//Plant hormone signal transduction	Signal transduction	Environmental Information Processing
NbS00006960g0004	ko00500//Starch and sucrose metabolism;ko01100//Metabolic pathways;ko01110//Biosynthesis of secondary metabolites	Global and overview maps;Carbohydrate metabolism	Metabolism	Alpha alpha trehalase
NbS00006986g0014	ko04016//MAPK signaling pathway - plant	Signal transduction	Environmental Information Processing	G type lectin S receptor serine/threonine protein kinase
NbS00006998g0030	ko01100//Metabolic pathways;ko00562//Inositol phosphate metabolism;ko04070//Phosphatidylinositol signaling system	Carbohydrate metabolism;Signal transduction;Global and overview maps	Environmental Information Processing;Metabolism	Inositol 5 phosphatase 4
NbS00007015g0008	ko00040//Pentose and glucuronate interconversions;ko01100//Metabolic pathways	Global and overview maps;Carbohydrate metabolism	Metabolism
NbS00007047g0120	ko01100//Metabolic pathways;ko01110//Biosynthesis of secondary metabolites;ko00500//Starch and sucrose metabolism	Global and overview maps;Carbohydrate metabolism	Metabolism
NbS00007067g0112	ko00999//Biosynthesis of various plant secondary metabolites;ko01110//Biosynthesis of secondary metabolites;ko01100//Metabolic pathways	Global and overview maps;Biosynthesis of other secondary metabolites	Metabolism
NbS00007087g0001	ko01110//Biosynthesis of secondary metabolites;ko04070//Phosphatidylinositol signaling system;ko01100//Metabolic pathways;ko00561//Glycerolipid metabolism;ko00564//Glycerophospholipid metabolism	Global and overview maps;Signal transduction;Lipid metabolism	Metabolism;Environmental Information Processing	Diacylglycerol kinase 1
NbS00007198g0016	ko04016//MAPK signaling pathway - plant;ko04075//Plant hormone signal transduction	Signal transduction	Environmental Information Processing	Ethylene receptor Fragment
NbS00007198g0017	ko04075//Plant hormone signal transduction;ko04016//MAPK signaling pathway - plant	Signal transduction	Environmental Information Processing	Ethylene receptor Fragment
NbS00007226g0009	ko01200//Carbon metabolism;ko00520//Amino sugar and nucleotide sugar metabolism;ko00010//Glycolysis / Gluconeogenesis;ko01100//Metabolic pathways;ko01230//Biosynthesis of amino acids;ko01110//Biosynthesis of secondary metabolites;ko03018//RNA degradation	Carbohydrate metabolism;Global and overview maps;Folding, sorting and degradation	Genetic Information Processing;Metabolism
NbS00007375g0004	ko03020//RNA polymerase	Transcription	Genetic Information Processing	Ankyrin repeat containing protein
NbS00007380g0005	ko00860//Porphyrin metabolism;ko01110//Biosynthesis of secondary metabolites;ko00900//Terpenoid backbone biosynthesis;ko01100//Metabolic pathways	Metabolism of terpenoids and polyketides;Global and overview maps;Metabolism of cofactors and vitamins	Metabolism	Geranylgeranyl diphosphate reductase chloroplastic
NbS00007537g0212	ko01110//Biosynthesis of secondary metabolites;ko00905//Brassinosteroid biosynthesis	Global and overview maps;Metabolism of terpenoids and polyketides	Metabolism
NbS00007550g0014	ko00500//Starch and sucrose metabolism;ko01100//Metabolic pathways;ko01110//Biosynthesis of secondary metabolites	Carbohydrate metabolism;Global and overview maps	Metabolism	1 4 alpha glucan branching enzyme
NbS00007566g0014	ko01200//Carbon metabolism;ko00480//Glutathione metabolism;ko01100//Metabolic pathways;ko01110//Biosynthesis of secondary metabolites;ko00030//Pentose phosphate pathway	Global and overview maps;Metabolism of other amino acids;Carbohydrate metabolism	Metabolism	Glucose 6 phosphate 1 dehydrogenase
NbS00007599g0014	ko00190//Oxidative phosphorylation;ko01100//Metabolic pathways	Global and overview maps;Energy metabolism	Metabolism	Cytochrome c
NbS00007615g0210	ko01230//Biosynthesis of amino acids;ko01100//Metabolic pathways;ko00330//Arginine and proline metabolism;ko01110//Biosynthesis of secondary metabolites	Global and overview maps;Amino acid metabolism	Metabolism
NbS00007629g0229	ko02010//ABC transporters	Membrane transport	Environmental Information Processing
NbS00007642g0003	ko00592//alpha-Linolenic acid metabolism;ko01110//Biosynthesis of secondary metabolites;ko01100//Metabolic pathways	Lipid metabolism;Global and overview maps	Metabolism	4 coumarate coa ligase
NbS00007661g0022	ko04075//Plant hormone signal transduction	Signal transduction	Environmental Information Processing
NbS00007737g0009	ko04075//Plant hormone signal transduction;ko04016//MAPK signaling pathway - plant	Signal transduction	Environmental Information Processing	Serine/threonine protein kinase SAPK1
NbS00007783g0007	ko01100//Metabolic pathways;ko01110//Biosynthesis of secondary metabolites;ko00900//Terpenoid backbone biosynthesis	Global and overview maps;Metabolism of terpenoids and polyketides	Metabolism	Isopentenyl diphosphate delta isomerase
NbS00007880g0003	ko01100//Metabolic pathways;ko00562//Inositol phosphate metabolism;ko04070//Phosphatidylinositol signaling system	Global and overview maps;Signal transduction;Carbohydrate metabolism	Metabolism;Environmental Information Processing	U box domain containing protein 4
NbS00007932g0004	ko01110//Biosynthesis of secondary metabolites;ko00908//Zeatin biosynthesis	Global and overview maps;Metabolism of terpenoids and polyketides	Metabolism	UDP glucosyltransferase HvUGT5876
NbS00007942g0011	ko01100//Metabolic pathways;ko00562//Inositol phosphate metabolism;ko04070//Phosphatidylinositol signaling system	Signal transduction;Carbohydrate metabolism;Global and overview maps	Metabolism;Environmental Information Processing	Type I inositol 1 4%2C5 trisphosphate 5 phosphatase 1
NbS00007974g0009	ko01100//Metabolic pathways;ko00902//Monoterpenoid biosynthesis;ko01110//Biosynthesis of secondary metabolites	Metabolism of terpenoids and polyketides;Global and overview maps	Metabolism	E beta ocimene synthase
NbS00007984g0001	ko00240//Pyrimidine metabolism;ko00410//beta-Alanine metabolism;ko01100//Metabolic pathways;ko00770//Pantothenate and CoA biosynthesis	Metabolism of other amino acids;Nucleotide metabolism;Global and overview maps;Metabolism of cofactors and vitamins	Metabolism	Dihydroorotate dehydrogenase
NbS00007993g0305	ko00500//Starch and sucrose metabolism;ko01100//Metabolic pathways;ko01110//Biosynthesis of secondary metabolites	Global and overview maps;Carbohydrate metabolism	Metabolism
NbS00008028g0020	ko01100//Metabolic pathways;ko00910//Nitrogen metabolism	Global and overview maps;Energy metabolism	Metabolism	Aldolase type TIM barrel
NbS00008069g0003	ko01110//Biosynthesis of secondary metabolites;ko00904//Diterpenoid biosynthesis	Metabolism of terpenoids and polyketides;Global and overview maps	Metabolism	Gibberellin 2 oxidase 1
NbS00008099g0221	ko01100//Metabolic pathways;ko00480//Glutathione metabolism	Metabolism of other amino acids;Global and overview maps	Metabolism
NbS00008099g0223	ko00480//Glutathione metabolism;ko01100//Metabolic pathways	Global and overview maps;Metabolism of other amino acids	Metabolism
NbS00008099g0224	ko00480//Glutathione metabolism;ko01100//Metabolic pathways	Global and overview maps;Metabolism of other amino acids	Metabolism
NbS00008101g0018	ko03013//Nucleocytoplasmic transport	Translation	Genetic Information Processing	Katanin p60 ATPase containing subunit
NbS00008117g0003	ko00592//alpha-Linolenic acid metabolism;ko00620//Pyruvate metabolism;ko00071//Fatty acid degradation;ko01110//Biosynthesis of secondary metabolites;ko01100//Metabolic pathways;ko00010//Glycolysis / Gluconeogenesis;ko00350//Tyrosine metabolism	Amino acid metabolism;Lipid metabolism;Global and overview maps;Carbohydrate metabolism	Metabolism	Alcohol dehydrogenase 2
NbS00008152g0002	ko04141//Protein processing in endoplasmic reticulum	Folding, sorting and degradation	Genetic Information Processing	class I heat shock protein
NbC25743683g0001	ko04141//Protein processing in endoplasmic reticulum;ko04626//Plant-pathogen interaction	Environmental adaptation;Folding, sorting and degradation	Genetic Information Processing;Organismal Systems	F box
NbS00008195g0010	ko00909//Sesquiterpenoid and triterpenoid biosynthesis	Metabolism of terpenoids and polyketides	Metabolism	uncharacterized protein LOC100249110
NbS00008313g0012	ko03015//mRNA surveillance pathway	Translation	Genetic Information Processing
NbS00008313g0020	ko03015//mRNA surveillance pathway	Translation	Genetic Information Processing
NbS00008332g0012	ko00010//Glycolysis / Gluconeogenesis;ko00051//Fructose and mannose metabolism;ko00030//Pentose phosphate pathway;ko01230//Biosynthesis of amino acids;ko03018//RNA degradation;ko01110//Biosynthesis of secondary metabolites;ko01200//Carbon metabolism;ko00052//Galactose metabolism;ko01100//Metabolic pathways	Folding, sorting and degradation;Global and overview maps;Carbohydrate metabolism	Genetic Information Processing;Metabolism	Purine permease
NbS00000183g0003	ko04141//Protein processing in endoplasmic reticulum;ko04626//Plant-pathogen interaction	Folding, sorting and degradation;Environmental adaptation	Organismal Systems;Genetic Information Processing	F box
NbS00008375g0009	ko04626//Plant-pathogen interaction;ko04141//Protein processing in endoplasmic reticulum	Environmental adaptation;Folding, sorting and degradation	Genetic Information Processing;Organismal Systems	F box
NbS00008375g0025	ko04075//Plant hormone signal transduction	Signal transduction	Environmental Information Processing	LRR receptor serine/threonine protein kinase	NbLRR2
NbS00008396g0008	ko01110//Biosynthesis of secondary metabolites;ko01100//Metabolic pathways;ko00410//beta-Alanine metabolism;ko00561//Glycerolipid metabolism;ko00280//Valine, leucine and isoleucine degradation;ko00071//Fatty acid degradation;ko00340//Histidine metabolism;ko00330//Arginine and proline metabolism;ko00310//Lysine degradation;ko00620//Pyruvate metabolism;ko00053//Ascorbate and aldarate metabolism;ko0…	Lipid metabolism;Carbohydrate metabolism;Global and overview maps;Amino acid metabolism;Metabolism of other amino acids	Metabolism	Aldehyde dehydrogenase 7b
NbS00008426g0001	ko01110//Biosynthesis of secondary metabolites;ko01100//Metabolic pathways;ko00905//Brassinosteroid biosynthesis	Global and overview maps;Metabolism of terpenoids and polyketides	Metabolism	Cytochrome P450
NbS00008452g0001	ko04712//Circadian rhythm - plant	Environmental adaptation	Organismal Systems
NbS00008452g0111	ko00909//Sesquiterpenoid and triterpenoid biosynthesis	Metabolism of terpenoids and polyketides	Metabolism
NbS00008495g0019	ko04712//Circadian rhythm - plant	Environmental adaptation	Organismal Systems	basic region/leucine zipper motif 60
NbS00008643g0003	ko04075//Plant hormone signal transduction	Signal transduction	Environmental Information Processing	Squamosa promoter binding protein
NbS00008705g0012	ko01110//Biosynthesis of secondary metabolites;ko00941//Flavonoid biosynthesis;ko01100//Metabolic pathways	Biosynthesis of other secondary metabolites;Global and overview maps	Metabolism	Vacuolar sorting receptor
NbS00008756g0005	ko00500//Starch and sucrose metabolism;ko01100//Metabolic pathways	Global and overview maps;Carbohydrate metabolism	Metabolism	Glucan endo 1 3 beta glucosidase 3
NbS00008837g0113	ko03015//mRNA surveillance pathway	Translation	Genetic Information Processing
NbS00008913g0101	ko01110//Biosynthesis of secondary metabolites;ko04141//Protein processing in endoplasmic reticulum;ko03010//Ribosome;ko01100//Metabolic pathways;ko00513//Various types of N-glycan biosynthesis;ko00510//N-Glycan biosynthesis;ko00270//Cysteine and methionine metabolism	Amino acid metabolism;Global and overview maps;Translation;Folding, sorting and degradation;Glycan biosynthesis and metabolism	Metabolism;Genetic Information Processing
NbS00008985g0104	ko00909//Sesquiterpenoid and triterpenoid biosynthesis	Metabolism of terpenoids and polyketides	Metabolism
NbS00008988g0001	ko00591//Linoleic acid metabolism;ko00592//alpha-Linolenic acid metabolism;ko01110//Biosynthesis of secondary metabolites;ko01100//Metabolic pathways	Global and overview maps;Lipid metabolism	Metabolism	Lipoxygenase
NbS00009193g0223	ko04141//Protein processing in endoplasmic reticulum	Folding, sorting and degradation	Genetic Information Processing
NbS00009207g0011	ko00520//Amino sugar and nucleotide sugar metabolism;ko01250//Biosynthesis of nucleotide sugars;ko01100//Metabolic pathways	Carbohydrate metabolism;Global and overview maps	Metabolism	Haloacid dehalogenase hydrolase HAD
NbS00009241g0006	ko04712//Circadian rhythm - plant	Environmental adaptation	Organismal Systems	CONSTANS zinc finger protein
NbS00009248g0006	ko04144//Endocytosis	Transport and catabolism	Cellular Processes	BURP domain containing protein
NbS00009266g0009	ko01110//Biosynthesis of secondary metabolites;ko01100//Metabolic pathways;ko00996//Biosynthesis of various alkaloids	Biosynthesis of other secondary metabolites;Global and overview maps	Metabolism	Acyltransferase Fragment
NbS00009286g0009	ko00592//alpha-Linolenic acid metabolism;ko01110//Biosynthesis of secondary metabolites;ko01100//Metabolic pathways;ko00591//Linoleic acid metabolism	Global and overview maps;Lipid metabolism	Metabolism	Lipoxygenase
NbS00009334g0006	ko04144//Endocytosis	Transport and catabolism	Cellular Processes	ADP ribosylation factor GTPase activating protein AGD13
NbS00009338g0004	ko00260//Glycine, serine and threonine metabolism;ko00250//Alanine, aspartate and glutamate metabolism;ko01100//Metabolic pathways;ko01110//Biosynthesis of secondary metabolites;ko00270//Cysteine and methionine metabolism;ko00280//Valine, leucine and isoleucine degradation	Global and overview maps;Amino acid metabolism	Metabolism	Alanine glyoxylate aminotransferase 2 3 mitochondrial
NbS00009384g0005	ko04141//Protein processing in endoplasmic reticulum	Folding, sorting and degradation	Genetic Information Processing	DnaJ subfamily B member 11
NbS00009420g0002	ko04075//Plant hormone signal transduction	Signal transduction	Environmental Information Processing	Scarecrow protein 8
NbS00009431g0001	ko04075//Plant hormone signal transduction	Signal transduction	Environmental Information Processing	Transcription factor bZIP98 Fragment
NbS00009465g0012	ko00514//Other types of O-glycan biosynthesis	Glycan biosynthesis and metabolism	Metabolism	F box protein PP2 A13
NbS00009528g0009	ko01110//Biosynthesis of secondary metabolites;ko00270//Cysteine and methionine metabolism;ko01100//Metabolic pathways	Amino acid metabolism;Global and overview maps	Metabolism	Homocysteine s methyltransferase
NbS00009622g0021	ko00750//Vitamin B6 metabolism;ko01100//Metabolic pathways;ko04141//Protein processing in endoplasmic reticulum	Global and overview maps;Folding, sorting and degradation;Metabolism of cofactors and vitamins	Genetic Information Processing;Metabolism	Auxin induced protein PCNT115
NbS00009707g0003	ko00380//Tryptophan metabolism;ko01240//Biosynthesis of cofactors;ko00010//Glycolysis / Gluconeogenesis;ko00310//Lysine degradation;ko00280//Valine, leucine and isoleucine degradation;ko00020//Citrate cycle (TCA cycle);ko01110//Biosynthesis of secondary metabolites;ko01100//Metabolic pathways;ko01200//Carbon metabolism;ko00620//Pyruvate metabolism;ko00260//Glycine, serine and threonine metabolism…	Amino acid metabolism;Global and overview maps;Carbohydrate metabolism	Metabolism	Dihydrolipoyl dehydrogenase 1 mitochondrial
NbS00009718g0016	ko04141//Protein processing in endoplasmic reticulum	Folding, sorting and degradation	Genetic Information Processing	Protein disulfide isomerase L 2
NbS00009823g0110	ko00480//Glutathione metabolism;ko01200//Carbon metabolism;ko01110//Biosynthesis of secondary metabolites;ko01100//Metabolic pathways;ko00030//Pentose phosphate pathway	Global and overview maps;Metabolism of other amino acids;Carbohydrate metabolism	Metabolism
NbS00009835g0012	ko00999//Biosynthesis of various plant secondary metabolites;ko01100//Metabolic pathways;ko01110//Biosynthesis of secondary metabolites;ko00500//Starch and sucrose metabolism;ko00460//Cyanoamino acid metabolism	Metabolism of other amino acids;Global and overview maps;Carbohydrate metabolism;Biosynthesis of other secondary metabolites	Metabolism	Beta glucosidase G4
NbS00009948g0012	ko04141//Protein processing in endoplasmic reticulum;ko03010//Ribosome	Folding, sorting and degradation;Translation	Genetic Information Processing	NAC domain protein IPR003441
NbS00010031g0003	ko04075//Plant hormone signal transduction;ko03050//Proteasome	Signal transduction;Folding, sorting and degradation	Environmental Information Processing;Genetic Information Processing	LOB domain protein 1
NbS00010074g0018	ko01100//Metabolic pathways;ko00730//Thiamine metabolism;ko00900//Terpenoid backbone biosynthesis;ko01110//Biosynthesis of secondary metabolites	Metabolism of cofactors and vitamins;Global and overview maps;Metabolism of terpenoids and polyketides	Metabolism	1 deoxy D xylulose 5 phosphate synthase 2
NbS00010078g0005	ko04016//MAPK signaling pathway - plant;ko00520//Amino sugar and nucleotide sugar metabolism;ko01100//Metabolic pathways	Global and overview maps;Signal transduction;Carbohydrate metabolism	Metabolism;Environmental Information Processing	Endochitinase Chitinase
NbS00030186g0001	ko04626//Plant-pathogen interaction;ko04141//Protein processing in endoplasmic reticulum	Environmental adaptation;Folding, sorting and degradation	Organismal Systems;Genetic Information Processing	F box
NbS00010155g0004	ko04141//Protein processing in endoplasmic reticulum;ko04145//Phagosome	Folding, sorting and degradation;Transport and catabolism	Cellular Processes;Genetic Information Processing
NbS00010155g0009	ko04145//Phagosome;ko04141//Protein processing in endoplasmic reticulum	Folding, sorting and degradation;Transport and catabolism	Genetic Information Processing;Cellular Processes	Calreticulin 2 calcium binding protein
NbS00010164g0020	ko04120//Ubiquitin mediated proteolysis	Folding, sorting and degradation	Genetic Information Processing	Transducin/WD 40 repeat
NbS00010232g0014	ko04144//Endocytosis	Transport and catabolism	Cellular Processes	Extended synaptotagmin 2
NbS00010278g0001	ko04075//Plant hormone signal transduction;ko04016//MAPK signaling pathway - plant	Signal transduction	Environmental Information Processing	Ethylene insensitive 3 class transcription factor	NbEIN3
NbS00010282g0017	ko00500//Starch and sucrose metabolism;ko01110//Biosynthesis of secondary metabolites;ko01100//Metabolic pathways;ko00052//Galactose metabolism	Carbohydrate metabolism;Global and overview maps	Metabolism	Beta fructofuranosidase insoluble isoenzyme 2
NbS00010285g0013	ko04075//Plant hormone signal transduction	Signal transduction	Environmental Information Processing	GH3
NbS00021115g0004	ko00062//Fatty acid elongation;ko01110//Biosynthesis of secondary metabolites;ko01100//Metabolic pathways;ko04626//Plant-pathogen interaction	Global and overview maps;Lipid metabolism;Environmental adaptation	Organismal Systems;Metabolism	Fatty acid elongase 3 ketoacyl CoA synthase
NbS00010605g0101	ko01230//Biosynthesis of amino acids;ko00300//Lysine biosynthesis;ko01100//Metabolic pathways;ko01110//Biosynthesis of secondary metabolites	Amino acid metabolism;Global and overview maps	Metabolism
NbS00010607g0020	ko00270//Cysteine and methionine metabolism;ko01110//Biosynthesis of secondary metabolites;ko00770//Pantothenate and CoA biosynthesis;ko00290//Valine, leucine and isoleucine biosynthesis;ko01240//Biosynthesis of cofactors;ko01100//Metabolic pathways;ko01210//2-Oxocarboxylic acid metabolism;ko00280//Valine, leucine and isoleucine degradation;ko00966//Glucosinolate biosynthesis;ko01230//Biosynthesi…	Amino acid metabolism;Metabolism of cofactors and vitamins;Biosynthesis of other secondary metabolites;Global and overview maps	Metabolism	Branched chain amino acid aminotransferase
NbS00010633g0004	ko00430//Taurine and hypotaurine metabolism;ko00650//Butanoate metabolism;ko01100//Metabolic pathways;ko00410//beta-Alanine metabolism;ko00250//Alanine, aspartate and glutamate metabolism;ko01110//Biosynthesis of secondary metabolites	Metabolism of other amino acids;Global and overview maps;Carbohydrate metabolism;Amino acid metabolism	Metabolism	Glutamate decarboxylase
NbS00010634g0008	ko03015//mRNA surveillance pathway;ko04136//Autophagy - other	Translation;Transport and catabolism	Genetic Information Processing;Cellular Processes	Serine/threonine protein phosphatase PP2A 5 catalytic subunit
NbS00010692g0008	ko03060//Protein export;ko04141//Protein processing in endoplasmic reticulum;ko04145//Phagosome	Transport and catabolism;Folding, sorting and degradation	Cellular Processes;Genetic Information Processing	Protein transport protein Sec61 beta subunit
NbS00010744g0009	ko01100//Metabolic pathways;ko00310//Lysine degradation	Amino acid metabolism;Global and overview maps	Metabolism	Nodulin protein
NbS00010838g0009	ko00909//Sesquiterpenoid and triterpenoid biosynthesis;ko01110//Biosynthesis of secondary metabolites	Global and overview maps;Metabolism of terpenoids and polyketides	Metabolism	Alpha humulene/E beta caryophyllene synthase
NbS00010839g0012	ko01110//Biosynthesis of secondary metabolites;ko00561//Glycerolipid metabolism;ko03430//Mismatch repair;ko03440//Homologous recombination;ko03030//DNA replication;ko03420//Nucleotide excision repair;ko00564//Glycerophospholipid metabolism;ko01100//Metabolic pathways;ko00600//Sphingolipid metabolism	Replication and repair;Global and overview maps;Lipid metabolism	Genetic Information Processing;Metabolism	LAG1 longevity assurance 2
NbS00010965g0006	ko04075//Plant hormone signal transduction	Signal transduction	Environmental Information Processing	indole 3 acetic acid amido synthetase GH3.5
NbS00011015g0005	ko01100//Metabolic pathways;ko01110//Biosynthesis of secondary metabolites;ko00943//Isoflavonoid biosynthesis	Biosynthesis of other secondary metabolites;Global and overview maps	Metabolism	alpha/beta Hydrolases
NbS00011065g0005	ko00710//Carbon fixation in photosynthetic organisms;ko01100//Metabolic pathways;ko01200//Carbon metabolism;ko00620//Pyruvate metabolism	Global and overview maps;Energy metabolism;Carbohydrate metabolism	Metabolism	Phosphoenolpyruvate carboxylase
NbS00022503g0012	ko01110//Biosynthesis of secondary metabolites;ko04626//Plant-pathogen interaction;ko00062//Fatty acid elongation;ko01100//Metabolic pathways	Lipid metabolism;Global and overview maps;Environmental adaptation	Organismal Systems;Metabolism	Fatty acid elongase 3 ketoacyl CoA synthase
NbS00011150g0004	ko01110//Biosynthesis of secondary metabolites;ko00904//Diterpenoid biosynthesis	Global and overview maps;Metabolism of terpenoids and polyketides	Metabolism	Gibberellin 2 oxidase
NbS00011558g0007	ko01100//Metabolic pathways;ko00590//Arachidonic acid metabolism;ko04146//Peroxisome	Global and overview maps;Lipid metabolism;Transport and catabolism	Metabolism;Cellular Processes	alpha/beta Hydrolases
NbS00011588g0319	ko04146//Peroxisome;ko01100//Metabolic pathways;ko00590//Arachidonic acid metabolism	Global and overview maps;Lipid metabolism;Transport and catabolism	Cellular Processes;Metabolism
NbS00011665g0001	ko01100//Metabolic pathways;ko00563//Glycosylphosphatidylinositol (GPI)-anchor biosynthesis	Glycan biosynthesis and metabolism;Global and overview maps	Metabolism	Glycosyl transferase group 1
NbS00011764g0016	ko04145//Phagosome;ko04144//Endocytosis;ko03013//Nucleocytoplasmic transport	Transport and catabolism;Translation	Cellular Processes;Genetic Information Processing	unknown protein
NbS00011856g0013	ko00051//Fructose and mannose metabolism;ko00040//Pentose and glucuronate interconversions;ko01100//Metabolic pathways	Global and overview maps;Carbohydrate metabolism	Metabolism	Potential lipid particle serine esterase
NbS00011954g0005	ko01100//Metabolic pathways;ko01212//Fatty acid metabolism;ko01240//Biosynthesis of cofactors;ko00061//Fatty acid biosynthesis;ko00780//Biotin metabolism;ko01110//Biosynthesis of secondary metabolites	Lipid metabolism;Global and overview maps;Metabolism of cofactors and vitamins	Metabolism	3 oxoacyl reductase
NbS00012027g0016	ko04075//Plant hormone signal transduction	Signal transduction	Environmental Information Processing	Receptor kinase RLK
NbS00012093g0016	ko00380//Tryptophan metabolism	Amino acid metabolism	Metabolism	2 oxoglutarate dependent dioxygenase
NbS00012113g0011	ko01100//Metabolic pathways;ko00770//Pantothenate and CoA biosynthesis;ko00380//Tryptophan metabolism;ko00620//Pyruvate metabolism;ko01240//Biosynthesis of cofactors;ko01110//Biosynthesis of secondary metabolites;ko00340//Histidine metabolism;ko00903//Limonene and pinene degradation;ko00010//Glycolysis / Gluconeogenesis;ko00053//Ascorbate and aldarate metabolism;ko00071//Fatty acid degradation;ko…	Global and overview maps;Metabolism of cofactors and vitamins;Carbohydrate metabolism;Metabolism of terpenoids and polyketides;Amino acid metabolism;Lipid metabolism;Metabolism of other amino acids	Metabolism
NbS00012243g0010	ko01110//Biosynthesis of secondary metabolites;ko00900//Terpenoid backbone biosynthesis	Metabolism of terpenoids and polyketides;Global and overview maps	Metabolism	Nogo B receptor
NbS00012431g0009	ko00073//Cutin, suberine and wax biosynthesis	Lipid metabolism	Metabolism	Cytochrome P450 gene
NbS00012500g0019	ko02010//ABC transporters	Membrane transport	Environmental Information Processing	Lipid A export ATP binding/permease protein msbA
NbS00012662g0113	ko01110//Biosynthesis of secondary metabolites;ko00902//Monoterpenoid biosynthesis	Global and overview maps;Metabolism of terpenoids and polyketides	Metabolism
NbS00012727g0004	ko04075//Plant hormone signal transduction	Signal transduction	Environmental Information Processing	Gibberellin receptor GID1B
NbS00039590g0008	ko04626//Plant-pathogen interaction;ko01100//Metabolic pathways;ko00062//Fatty acid elongation;ko01110//Biosynthesis of secondary metabolites	Lipid metabolism;Global and overview maps;Environmental adaptation	Metabolism;Organismal Systems	Fatty acid elongase 3 ketoacyl CoA synthase
NbS00012758g0004	ko01110//Biosynthesis of secondary metabolites;ko00999//Biosynthesis of various plant secondary metabolites;ko01100//Metabolic pathways;ko04016//MAPK signaling pathway - plant	Signal transduction;Global and overview maps;Biosynthesis of other secondary metabolites	Environmental Information Processing;Metabolism	mitogen activated protein kinase phosphatase 1
NbS00012812g0002	ko01100//Metabolic pathways;ko00650//Butanoate metabolism;ko00250//Alanine, aspartate and glutamate metabolism	Global and overview maps;Amino acid metabolism;Carbohydrate metabolism	Metabolism	Succinate semialdehyde dehydrogenase
NbS00012923g0107	ko01110//Biosynthesis of secondary metabolites;ko00592//alpha-Linolenic acid metabolism;ko00591//Linoleic acid metabolism;ko01100//Metabolic pathways	Global and overview maps;Lipid metabolism	Metabolism
NbS00012959g0004	ko00920//Sulfur metabolism;ko01100//Metabolic pathways	Energy metabolism;Global and overview maps	Metabolism	Selenium binding protein
NbS00038603g0004	ko04626//Plant-pathogen interaction	Environmental adaptation	Organismal Systems	Formin 3
NbS00013183g0009	ko01110//Biosynthesis of secondary metabolites;ko01100//Metabolic pathways;ko00190//Oxidative phosphorylation;ko01200//Carbon metabolism;ko00020//Citrate cycle (TCA cycle)	Carbohydrate metabolism;Energy metabolism;Global and overview maps	Metabolism	Indole 3 acetic acid induced protein ARG2
NbS00013208g0005	ko00460//Cyanoamino acid metabolism;ko00430//Taurine and hypotaurine metabolism;ko00590//Arachidonic acid metabolism;ko00480//Glutathione metabolism;ko01100//Metabolic pathways	Metabolism of other amino acids;Global and overview maps;Lipid metabolism	Metabolism	Gamma glutamyltranspeptidase 1
NbS00013310g0003	ko01230//Biosynthesis of amino acids;ko00051//Fructose and mannose metabolism;ko00010//Glycolysis / Gluconeogenesis;ko00052//Galactose metabolism;ko00030//Pentose phosphate pathway;ko01100//Metabolic pathways;ko01110//Biosynthesis of secondary metabolites;ko01200//Carbon metabolism;ko03018//RNA degradation	Carbohydrate metabolism;Folding, sorting and degradation;Global and overview maps	Genetic Information Processing;Metabolism	Purine permease
NbS00013336g0022	ko00230//Purine metabolism;ko00760//Nicotinate and nicotinamide metabolism;ko00740//Riboflavin metabolism;ko00770//Pantothenate and CoA biosynthesis;ko01100//Metabolic pathways;ko00500//Starch and sucrose metabolism;ko01110//Biosynthesis of secondary metabolites;ko00240//Pyrimidine metabolism	Metabolism of cofactors and vitamins;Nucleotide metabolism;Global and overview maps;Carbohydrate metabolism	Metabolism	Ectonucleotide pyrophosphatase/phosphodiesterase family member 1
NbS00013366g0004	ko00010//Glycolysis / Gluconeogenesis;ko01100//Metabolic pathways;ko00710//Carbon fixation in photosynthetic organisms;ko01200//Carbon metabolism;ko01110//Biosynthesis of secondary metabolites;ko01230//Biosynthesis of amino acids	Carbohydrate metabolism;Energy metabolism;Global and overview maps	Metabolism	Glyceraldehyde 3 phosphate dehydrogenase
NbS00013378g0014	ko04075//Plant hormone signal transduction	Signal transduction	Environmental Information Processing	GID1 gibberellin receptor
NbS00013378g0016	ko04075//Plant hormone signal transduction	Signal transduction	Environmental Information Processing	Histidine phosphotransfer protein
NbS00047419g0011	ko04141//Protein processing in endoplasmic reticulum;ko04626//Plant-pathogen interaction	Folding, sorting and degradation;Environmental adaptation	Genetic Information Processing;Organismal Systems	Heat shock protein 90 Fragment
NbS00001395g0006	ko04075//Plant hormone signal transduction;ko04626//Plant-pathogen interaction;ko04016//MAPK signaling pathway - plant	Environmental adaptation;Signal transduction	Environmental Information Processing;Organismal Systems	L type lectin domain containing receptor kinase S.7
NbS00013540g0011	ko01110//Biosynthesis of secondary metabolites;ko00909//Sesquiterpenoid and triterpenoid biosynthesis	Global and overview maps;Metabolism of terpenoids and polyketides	Metabolism	5 epi aristolochene synthase
NbS00000815g0015	ko04626//Plant-pathogen interaction	Environmental adaptation	Organismal Systems	Late blight resistance protein R1 A
NbS00013679g0002	ko02010//ABC transporters	Membrane transport	Environmental Information Processing	Multidrug resistance protein ABC transporter family
NbS00013714g0101	ko03022//Basal transcription factors	Transcription	Genetic Information Processing
NbS00013723g0020	ko01100//Metabolic pathways;ko01110//Biosynthesis of secondary metabolites;ko00500//Starch and sucrose metabolism	Global and overview maps;Carbohydrate metabolism	Metabolism	Alpha amylase
NbS00013761g0002	ko03040//Spliceosome	Transcription	Genetic Information Processing
NbS00013764g0001	ko00908//Zeatin biosynthesis;ko01110//Biosynthesis of secondary metabolites;ko00999//Biosynthesis of various plant secondary metabolites	Biosynthesis of other secondary metabolites;Global and overview maps;Metabolism of terpenoids and polyketides	Metabolism	UDP glycosyltransferase 89B1
NbS00013772g0016	ko04141//Protein processing in endoplasmic reticulum	Folding, sorting and degradation	Genetic Information Processing	RING zinc finger containing protein
NbS00013772g0025	ko00860//Porphyrin metabolism;ko01110//Biosynthesis of secondary metabolites	Metabolism of cofactors and vitamins;Global and overview maps	Metabolism	unknown protein
NbS00013776g0016	ko00592//alpha-Linolenic acid metabolism;ko01110//Biosynthesis of secondary metabolites	Lipid metabolism;Global and overview maps	Metabolism	Prostaglandin G/H synthase 2
NbS00013780g0007	ko00940//Phenylpropanoid biosynthesis;ko01100//Metabolic pathways;ko01110//Biosynthesis of secondary metabolites	Global and overview maps;Biosynthesis of other secondary metabolites	Metabolism	Peroxidase
NbS00013789g0118	ko00780//Biotin metabolism;ko01110//Biosynthesis of secondary metabolites;ko01100//Metabolic pathways;ko01240//Biosynthesis of cofactors;ko01212//Fatty acid metabolism;ko00061//Fatty acid biosynthesis	Global and overview maps;Metabolism of cofactors and vitamins;Lipid metabolism	Metabolism
NbS00013801g0009	ko02010//ABC transporters	Membrane transport	Environmental Information Processing	ATP binding cassette transporter sub family A member 14
NbS00013896g0019	ko01100//Metabolic pathways;ko01110//Biosynthesis of secondary metabolites;ko00940//Phenylpropanoid biosynthesis	Global and overview maps;Biosynthesis of other secondary metabolites	Metabolism	NADP binding Rossmann fold
NbS00013906g0026	ko00520//Amino sugar and nucleotide sugar metabolism;ko01100//Metabolic pathways;ko01250//Biosynthesis of nucleotide sugars	Global and overview maps;Carbohydrate metabolism	Metabolism	UDP glucose 4 epimerase
NbS00014004g0007	ko00564//Glycerophospholipid metabolism;ko01110//Biosynthesis of secondary metabolites;ko00440//Phosphonate and phosphinate metabolism;ko00565//Ether lipid metabolism;ko01100//Metabolic pathways	Metabolism of other amino acids;Lipid metabolism;Global and overview maps	Metabolism	Protein of unknown function DUF1262
NbS00054329g0005	ko04016//MAPK signaling pathway - plant;ko04626//Plant-pathogen interaction	Signal transduction;Environmental adaptation	Environmental Information Processing;Organismal Systems	Leucine rich repeat receptor tyrosine protein kinase
NbS00014327g0013	ko01100//Metabolic pathways;ko01212//Fatty acid metabolism;ko00062//Fatty acid elongation	Lipid metabolism;Global and overview maps	Metabolism	Palmitoyl protein thioesterase
NbS00014429g0022	ko00480//Glutathione metabolism;ko01100//Metabolic pathways	Global and overview maps;Metabolism of other amino acids	Metabolism	Glutathione S transferase
NbS00014525g0006	ko03015//mRNA surveillance pathway	Translation	Genetic Information Processing	Transposon MuDR mudrA protein
NbS00014598g0001	ko00909//Sesquiterpenoid and triterpenoid biosynthesis	Metabolism of terpenoids and polyketides	Metabolism	uncharacterized protein LOC100249110
NbS00014757g0108	ko03040//Spliceosome	Transcription	Genetic Information Processing
NbS00014848g0119	ko01100//Metabolic pathways;ko00561//Glycerolipid metabolism	Lipid metabolism;Global and overview maps	Metabolism
NbS00014915g0004	ko00400//Phenylalanine, tyrosine and tryptophan biosynthesis;ko01230//Biosynthesis of amino acids;ko01100//Metabolic pathways;ko01110//Biosynthesis of secondary metabolites	Amino acid metabolism;Global and overview maps	Metabolism	Anthranilate synthase component I 1
NbS00014920g0009	ko01100//Metabolic pathways;ko00500//Starch and sucrose metabolism;ko01110//Biosynthesis of secondary metabolites	Carbohydrate metabolism;Global and overview maps	Metabolism	Alpha alpha trehalase
NbS00000928g0001	ko04626//Plant-pathogen interaction;ko04075//Plant hormone signal transduction;ko04016//MAPK signaling pathway - plant	Environmental adaptation;Signal transduction	Organismal Systems;Environmental Information Processing	Light dependent short hypocotyls 1
NbS00016534g0006	ko04626//Plant-pathogen interaction	Environmental adaptation	Organismal Systems	LRR receptor serine/threonine protein kinase
NbS00015202g0009	ko01110//Biosynthesis of secondary metabolites;ko00010//Glycolysis / Gluconeogenesis;ko01100//Metabolic pathways	Carbohydrate metabolism;Global and overview maps	Metabolism	Pyruvate decarboxylase
NbS00055677g0008	ko04016//MAPK signaling pathway - plant;ko04626//Plant-pathogen interaction	Signal transduction;Environmental adaptation	Organismal Systems;Environmental Information Processing	LRR receptor serine/threonine protein kinase
NbS00015395g0001	ko04075//Plant hormone signal transduction	Signal transduction	Environmental Information Processing	Scarecrow transcription factor
NbS00015460g0004	ko03440//Homologous recombination;ko00564//Glycerophospholipid metabolism;ko00520//Amino sugar and nucleotide sugar metabolism;ko00561//Glycerolipid metabolism;ko01100//Metabolic pathways;ko01110//Biosynthesis of secondary metabolites	Lipid metabolism;Replication and repair;Carbohydrate metabolism;Global and overview maps	Metabolism;Genetic Information Processing	Thaumatin protein
NbS00015598g0002	ko00330//Arginine and proline metabolism;ko01110//Biosynthesis of secondary metabolites;ko01230//Biosynthesis of amino acids;ko01100//Metabolic pathways;ko00220//Arginine biosynthesis	Global and overview maps;Amino acid metabolism	Metabolism	Arginase
NbS00015664g0008	ko00561//Glycerolipid metabolism;ko01100//Metabolic pathways	Lipid metabolism;Global and overview maps	Metabolism	SNARE associated Golgi protein family
NbS00015813g0016	ko00564//Glycerophospholipid metabolism;ko01100//Metabolic pathways	Lipid metabolism;Global and overview maps	Metabolism	Choline/ethanolamine kinase
NbS00015823g0006	ko04145//Phagosome;ko04144//Endocytosis	Transport and catabolism	Cellular Processes	Ras related protein Rab 5C
NbS00015845g0011	ko03018//RNA degradation	Folding, sorting and degradation	Genetic Information Processing
NbS00015854g0001	ko01100//Metabolic pathways;ko00906//Carotenoid biosynthesis;ko01110//Biosynthesis of secondary metabolites	Metabolism of terpenoids and polyketides;Global and overview maps	Metabolism	Chromoplast specific lycopene beta cyclase
NbS00015870g0008	ko00010//Glycolysis / Gluconeogenesis;ko00051//Fructose and mannose metabolism;ko01110//Biosynthesis of secondary metabolites;ko01100//Metabolic pathways;ko00030//Pentose phosphate pathway	Global and overview maps;Carbohydrate metabolism	Metabolism	Calcium dependent lipid binding CaLB domain
NbS00015879g0010	ko00860//Porphyrin metabolism;ko01110//Biosynthesis of secondary metabolites	Global and overview maps;Metabolism of cofactors and vitamins	Metabolism	esterase
NbS00015944g0111	ko04075//Plant hormone signal transduction;ko04016//MAPK signaling pathway - plant	Signal transduction	Environmental Information Processing
NbS00016101g0014	ko03013//Nucleocytoplasmic transport	Translation	Genetic Information Processing	RING finger protein
NbS00016127g0009	ko01100//Metabolic pathways;ko00270//Cysteine and methionine metabolism;ko01110//Biosynthesis of secondary metabolites	Global and overview maps;Amino acid metabolism	Metabolism	1 aminocyclopropane 1 carboxylate oxidase	NbACO
NbS00053594g0003	ko04626//Plant-pathogen interaction;ko04016//MAPK signaling pathway - plant	Signal transduction;Environmental adaptation	Organismal Systems;Environmental Information Processing	LRR receptor serine/threonine protein kinase FLS2
NbS00016165g0010	ko00520//Amino sugar and nucleotide sugar metabolism;ko01100//Metabolic pathways	Carbohydrate metabolism;Global and overview maps	Metabolism	Chitinase
NbS00016185g0003	ko00909//Sesquiterpenoid and triterpenoid biosynthesis	Metabolism of terpenoids and polyketides	Metabolism	AtIII18x5 protein Fragment
NbS00001134g0002	ko04626//Plant-pathogen interaction	Environmental adaptation	Organismal Systems	LRR receptor serine/threonine protein kinase RLP
NbS00016243g0108	ko01100//Metabolic pathways;ko00195//Photosynthesis	Global and overview maps;Energy metabolism	Metabolism
NbS00016303g0009	ko01110//Biosynthesis of secondary metabolites;ko01100//Metabolic pathways;ko01250//Biosynthesis of nucleotide sugars;ko00520//Amino sugar and nucleotide sugar metabolism;ko00500//Starch and sucrose metabolism	Global and overview maps;Carbohydrate metabolism	Metabolism	Glucose 1 phosphate adenylyltransferase large subunit 2 chloroplastic/amyloplastic
NbS00016355g0001	ko00630//Glyoxylate and dicarboxylate metabolism;ko01200//Carbon metabolism;ko01100//Metabolic pathways	Global and overview maps;Carbohydrate metabolism	Metabolism	Formate dehydrogenase mitochondrial
NbS00016384g0004	ko00270//Cysteine and methionine metabolism;ko01100//Metabolic pathways;ko01110//Biosynthesis of secondary metabolites	Global and overview maps;Amino acid metabolism	Metabolism	1 aminocyclopropane 1 carboxylate oxidase
NbS00016452g0013	ko04120//Ubiquitin mediated proteolysis	Folding, sorting and degradation	Genetic Information Processing	RING finger and CHY zinc finger domain containing protein 1
NbS00016456g0007	ko04146//Peroxisome;ko01100//Metabolic pathways	Global and overview maps;Transport and catabolism	Cellular Processes;Metabolism	Short chain dehydrogenase/reductase SDR
NbS00016475g0001	ko04712//Circadian rhythm - plant	Environmental adaptation	Organismal Systems	CONSTANS zinc finger protein
NbS00031594g0005	ko04626//Plant-pathogen interaction;ko04016//MAPK signaling pathway - plant	Environmental adaptation;Signal transduction	Organismal Systems;Environmental Information Processing	LRR receptor serine/threonine protein kinase RLP
NbS00016502g0001	ko01100//Metabolic pathways;ko00564//Glycerophospholipid metabolism;ko01110//Biosynthesis of secondary metabolites;ko00592//alpha-Linolenic acid metabolism	Lipid metabolism;Global and overview maps	Metabolism	alpha/beta Hydrolases
NbS00032590g0005	ko04626//Plant-pathogen interaction	Environmental adaptation	Organismal Systems	LRR receptor serine/threonine protein kinase RLP
NbS00016662g0005	ko01230//Biosynthesis of amino acids;ko00290//Valine, leucine and isoleucine biosynthesis;ko01210//2-Oxocarboxylic acid metabolism;ko00770//Pantothenate and CoA biosynthesis;ko01100//Metabolic pathways;ko01240//Biosynthesis of cofactors;ko01110//Biosynthesis of secondary metabolites;ko00966//Glucosinolate biosynthesis;ko00270//Cysteine and methionine metabolism;ko00280//Valine, leucine and isoleu…	Global and overview maps;Metabolism of cofactors and vitamins;Biosynthesis of other secondary metabolites;Amino acid metabolism	Metabolism	Branched chain amino acid aminotransferase
NbS00016740g0002	ko00270//Cysteine and methionine metabolism;ko01100//Metabolic pathways	Global and overview maps;Amino acid metabolism	Metabolism	Enolase phosphatase E 1
NbS00016833g0002	ko00941//Flavonoid biosynthesis;ko00945//Stilbenoid, diarylheptanoid and gingerol biosynthesis;ko00940//Phenylpropanoid biosynthesis;ko01110//Biosynthesis of secondary metabolites;ko01100//Metabolic pathways	Biosynthesis of other secondary metabolites;Global and overview maps	Metabolism	Hydroxycinnamoyl CoA shikimate/quinate hydroxycinnamoyltransferase
NbS00016867g0007	ko04136//Autophagy - other	Transport and catabolism	Cellular Processes	Breast carcinoma amplified sequence 3 Fragment
NbS00016883g0004	ko04141//Protein processing in endoplasmic reticulum	Folding, sorting and degradation	Genetic Information Processing	NAC domain protein IPR003441
NbS00039543g0002	ko04016//MAPK signaling pathway - plant;ko04626//Plant-pathogen interaction	Environmental adaptation;Signal transduction	Organismal Systems;Environmental Information Processing	LRR receptor serine/threonine protein kinase RLP
NbS00017146g0003	ko01100//Metabolic pathways;ko00520//Amino sugar and nucleotide sugar metabolism	Global and overview maps;Carbohydrate metabolism	Metabolism	Chitinase A
NbS00017162g0020	ko00380//Tryptophan metabolism;ko00280//Valine, leucine and isoleucine degradation;ko01110//Biosynthesis of secondary metabolites;ko00071//Fatty acid degradation;ko00650//Butanoate metabolism;ko01100//Metabolic pathways;ko01200//Carbon metabolism;ko00630//Glyoxylate and dicarboxylate metabolism;ko00900//Terpenoid backbone biosynthesis;ko01212//Fatty acid metabolism;ko00620//Pyruvate metabolism;ko…	Metabolism of terpenoids and polyketides;Amino acid metabolism;Global and overview maps;Lipid metabolism;Carbohydrate metabolism	Metabolism	Acetyl CoA C acetyltransferase protein
NbS00017176g0012	ko04016//MAPK signaling pathway - plant;ko01100//Metabolic pathways;ko00520//Amino sugar and nucleotide sugar metabolism	Carbohydrate metabolism;Global and overview maps;Signal transduction	Metabolism;Environmental Information Processing	unknown protein
NbS00017215g0011	ko00402//Benzoxazinoid biosynthesis;ko01110//Biosynthesis of secondary metabolites	Biosynthesis of other secondary metabolites;Global and overview maps	Metabolism	1 aminocyclopropane 1 carboxylate oxidase protein
NbS00017238g0004	ko03010//Ribosome	Translation	Genetic Information Processing
NbS00017324g0004	ko00944//Flavone and flavonol biosynthesis;ko00941//Flavonoid biosynthesis	Biosynthesis of other secondary metabolites	Metabolism	UDP glucosyltransferase
NbS00017406g0014	ko01110//Biosynthesis of secondary metabolites;ko01100//Metabolic pathways;ko00999//Biosynthesis of various plant secondary metabolites;ko00460//Cyanoamino acid metabolism;ko00500//Starch and sucrose metabolism	Metabolism of other amino acids;Global and overview maps;Carbohydrate metabolism;Biosynthesis of other secondary metabolites	Metabolism	Beta D glucosidase
NbS00017461g0004	ko01100//Metabolic pathways;ko00904//Diterpenoid biosynthesis;ko01110//Biosynthesis of secondary metabolites;ko00906//Carotenoid biosynthesis	Global and overview maps;Metabolism of terpenoids and polyketides	Metabolism
NbS00017476g0009	ko00908//Zeatin biosynthesis;ko00999//Biosynthesis of various plant secondary metabolites;ko01110//Biosynthesis of secondary metabolites	Global and overview maps;Biosynthesis of other secondary metabolites;Metabolism of terpenoids and polyketides	Metabolism	UDP glycosyltransferase 89B1
NbS00017571g0016	ko01100//Metabolic pathways;ko00562//Inositol phosphate metabolism;ko04070//Phosphatidylinositol signaling system	Carbohydrate metabolism;Global and overview maps;Signal transduction	Metabolism;Environmental Information Processing	Inositol tetrakisphosphate 1 kinase 3
NbS00017717g0013	ko01230//Biosynthesis of amino acids;ko00400//Phenylalanine, tyrosine and tryptophan biosynthesis;ko01110//Biosynthesis of secondary metabolites;ko01100//Metabolic pathways	Global and overview maps;Amino acid metabolism	Metabolism	Arogenate dehydrogenase 1 chloroplastic
NbS00017804g0009	ko04075//Plant hormone signal transduction	Signal transduction	Environmental Information Processing	GID1 gibberellin receptor
NbS00017804g0012	ko04075//Plant hormone signal transduction	Signal transduction	Environmental Information Processing	GID1 gibberellin receptor
NbS00017829g0016	ko04070//Phosphatidylinositol signaling system;ko00562//Inositol phosphate metabolism;ko01110//Biosynthesis of secondary metabolites;ko01100//Metabolic pathways	Carbohydrate metabolism;Global and overview maps;Signal transduction	Metabolism;Environmental Information Processing	Threonine endopeptidase
NbS00017862g0005	ko00280//Valine, leucine and isoleucine degradation;ko01100//Metabolic pathways	Global and overview maps;Amino acid metabolism	Metabolism	Isovaleryl CoA dehydrogenase 2 mitochondrial Fragment
NbS00018004g0004	ko00511//Other glycan degradation;ko01100//Metabolic pathways;ko00561//Glycerolipid metabolism	Glycan biosynthesis and metabolism;Global and overview maps;Lipid metabolism	Metabolism	GDSL esterase/lipase At5g42170
NbS00018044g0007	ko01100//Metabolic pathways;ko00040//Pentose and glucuronate interconversions	Carbohydrate metabolism;Global and overview maps	Metabolism	Ankyrin repeat
NbS00018049g0017	ko03015//mRNA surveillance pathway	Translation	Genetic Information Processing	Serine/threonine protein phosphatase
NbS00016482g0003	ko04626//Plant-pathogen interaction;ko01110//Biosynthesis of secondary metabolites;ko01100//Metabolic pathways;ko00062//Fatty acid elongation	Lipid metabolism;Global and overview maps;Environmental adaptation	Organismal Systems;Metabolism	Myb family transcription factor Fragment
NbS00040594g0019	ko00062//Fatty acid elongation;ko04626//Plant-pathogen interaction;ko01100//Metabolic pathways;ko01110//Biosynthesis of secondary metabolites	Lipid metabolism;Global and overview maps;Environmental adaptation	Organismal Systems;Metabolism	MYB transcription factor
NbS00018183g0007	ko03015//mRNA surveillance pathway	Translation	Genetic Information Processing	Sec14p phosphatidylinositol transfer
NbS00018272g0008	ko04144//Endocytosis	Transport and catabolism	Cellular Processes	BURP domain containing protein
NbS00018357g0005	ko01212//Fatty acid metabolism;ko01100//Metabolic pathways;ko01110//Biosynthesis of secondary metabolites;ko00592//alpha-Linolenic acid metabolism;ko00071//Fatty acid degradation	Global and overview maps;Lipid metabolism	Metabolism	Peroxisomal fatty acid beta oxidation multifunctional protein
NbS00018381g0013	ko04075//Plant hormone signal transduction;ko04016//MAPK signaling pathway - plant	Signal transduction	Environmental Information Processing	Serine/threonine protein kinase B raf
NbS00018443g0001	ko04016//MAPK signaling pathway - plant	Signal transduction	Environmental Information Processing	mitogen activated protein kinase kinase kinase 19
NbS00018489g0017	ko00380//Tryptophan metabolism;ko01100//Metabolic pathways	Amino acid metabolism;Global and overview maps	Metabolism	Heavy metal associated domain protein
NbS00018563g0001	ko04146//Peroxisome;ko01100//Metabolic pathways;ko00590//Arachidonic acid metabolism	Lipid metabolism;Transport and catabolism;Global and overview maps	Cellular Processes;Metabolism	Epoxide hydrolase 3
NbS00014106g0001	ko04016//MAPK signaling pathway - plant;ko04070//Phosphatidylinositol signaling system;ko04626//Plant-pathogen interaction	Environmental adaptation;Signal transduction	Organismal Systems;Environmental Information Processing	NaCl inducible Ca2+ binding protein
NbS00018779g0003	ko00944//Flavone and flavonol biosynthesis;ko00941//Flavonoid biosynthesis	Biosynthesis of other secondary metabolites	Metabolism	UDP glucuronosyltransferase 1 1
NbS00018846g0002	ko02010//ABC transporters	Membrane transport	Environmental Information Processing	Multidrug resistance protein ABC transporter family
NbS00019004g0012	ko00230//Purine metabolism;ko01100//Metabolic pathways	Nucleotide metabolism;Global and overview maps	Metabolism	Adenosine deaminase protein Predicted
NbS00019101g0013	ko04075//Plant hormone signal transduction	Signal transduction	Environmental Information Processing	Squamosa promoter binding protein
NbS00019131g0013	ko04075//Plant hormone signal transduction	Signal transduction	Environmental Information Processing	Auxin response factor 1
NbS00019154g0002	ko01100//Metabolic pathways;ko01110//Biosynthesis of secondary metabolites;ko00940//Phenylpropanoid biosynthesis;ko03022//Basal transcription factors	Global and overview maps;Biosynthesis of other secondary metabolites;Transcription	Metabolism;Genetic Information Processing	S adenosyl L methionine dependent methyltransferases
NbS00036756g0009	ko04626//Plant-pathogen interaction	Environmental adaptation	Organismal Systems	Nbs lrr resistance protein
NbS00019196g0005	ko01110//Biosynthesis of secondary metabolites;ko01100//Metabolic pathways;ko00940//Phenylpropanoid biosynthesis	Biosynthesis of other secondary metabolites;Global and overview maps	Metabolism	Cinnamyl alcohol dehydrogenase protein
NbS00019308g0009	ko04141//Protein processing in endoplasmic reticulum	Folding, sorting and degradation	Genetic Information Processing
NbS00019321g0023	ko00073//Cutin, suberine and wax biosynthesis	Lipid metabolism	Metabolism	Cytochrome P450 86B1
NbS00019325g0008	ko04141//Protein processing in endoplasmic reticulum	Folding, sorting and degradation	Genetic Information Processing	F box protein
NbS00019347g0004	ko00650//Butanoate metabolism;ko01100//Metabolic pathways;ko00250//Alanine, aspartate and glutamate metabolism	Carbohydrate metabolism;Amino acid metabolism;Global and overview maps	Metabolism	Pyridoxal phosphate PLP dependent transferases
NbS00019361g0016	ko04146//Peroxisome	Transport and catabolism	Cellular Processes	Peroxisome biogenesis protein 16
NbS00019384g0018	ko01100//Metabolic pathways;ko01110//Biosynthesis of secondary metabolites;ko00940//Phenylpropanoid biosynthesis	Biosynthesis of other secondary metabolites;Global and overview maps	Metabolism	FAD binding domain containing protein
NbS00019469g0101	ko02010//ABC transporters	Membrane transport	Environmental Information Processing
NbS00019551g0013	ko00943//Isoflavonoid biosynthesis;ko01100//Metabolic pathways;ko01110//Biosynthesis of secondary metabolites	Global and overview maps;Biosynthesis of other secondary metabolites	Metabolism	Gibberellin receptor GID1L2
NbS00019560g0001	ko01230//Biosynthesis of amino acids;ko00270//Cysteine and methionine metabolism;ko01200//Carbon metabolism;ko01110//Biosynthesis of secondary metabolites;ko00920//Sulfur metabolism;ko01100//Metabolic pathways	Energy metabolism;Amino acid metabolism;Global and overview maps	Metabolism	Serine acetyltransferase
NbS00019571g0007	ko00030//Pentose phosphate pathway;ko00500//Starch and sucrose metabolism;ko00230//Purine metabolism;ko01100//Metabolic pathways;ko00520//Amino sugar and nucleotide sugar metabolism;ko01110//Biosynthesis of secondary metabolites;ko01250//Biosynthesis of nucleotide sugars;ko00010//Glycolysis / Gluconeogenesis;ko00052//Galactose metabolism	Carbohydrate metabolism;Nucleotide metabolism;Global and overview maps	Metabolism	Group 3 late embryogenesis abundant protein
NbS00019633g0010	ko01240//Biosynthesis of cofactors;ko00240//Pyrimidine metabolism;ko01100//Metabolic pathways	Nucleotide metabolism;Global and overview maps	Metabolism	Adenylate kinase
NbS00019691g0006	ko03440//Homologous recombination	Replication and repair	Genetic Information Processing	ATP dependent DNA helicase RECG
NbS00019692g0011	ko03010//Ribosome;ko01100//Metabolic pathways;ko00040//Pentose and glucuronate interconversions	Carbohydrate metabolism;Global and overview maps;Translation	Metabolism;Genetic Information Processing
NbS00015188g0002	ko01100//Metabolic pathways;ko01110//Biosynthesis of secondary metabolites;ko00500//Starch and sucrose metabolism;ko04626//Plant-pathogen interaction	Carbohydrate metabolism;Global and overview maps;Environmental adaptation	Organismal Systems;Metabolism	NBS LRR resistance protein Fragment
NbS00019914g0004	ko04075//Plant hormone signal transduction	Signal transduction	Environmental Information Processing	BZIP transcription factor
NbS00019956g0101	ko04075//Plant hormone signal transduction	Signal transduction	Environmental Information Processing
NbS00019962g0006	ko01240//Biosynthesis of cofactors;ko00130//Ubiquinone and other terpenoid-quinone biosynthesis;ko03015//mRNA surveillance pathway;ko00380//Tryptophan metabolism;ko01250//Biosynthesis of nucleotide sugars;ko01110//Biosynthesis of secondary metabolites;ko00520//Amino sugar and nucleotide sugar metabolism;ko01100//Metabolic pathways	Translation;Metabolism of cofactors and vitamins;Amino acid metabolism;Global and overview maps;Carbohydrate metabolism	Metabolism;Genetic Information Processing	Serine/threonine protein phosphatase Fragment
NbS00020002g0005	ko02010//ABC transporters	Membrane transport	Environmental Information Processing	ABC transporter B family member 21
NbS00020016g0007	ko04075//Plant hormone signal transduction	Signal transduction	Environmental Information Processing	BZIP transcription factor
NbS00020064g0001	ko04075//Plant hormone signal transduction	Signal transduction	Environmental Information Processing	Auxin responsive
NbS00028827g0003	ko04626//Plant-pathogen interaction	Environmental adaptation	Organismal Systems	Nbs lrr%2C resistance protein
NbS00020337g0011	ko00380//Tryptophan metabolism	Amino acid metabolism	Metabolism	2 oxoglutarate dependent dioxygenase
NbS00020419g0111	ko01100//Metabolic pathways;ko01110//Biosynthesis of secondary metabolites;ko04016//MAPK signaling pathway - plant;ko00270//Cysteine and methionine metabolism	Signal transduction;Amino acid metabolism;Global and overview maps	Environmental Information Processing;Metabolism
NbS00020592g0004	ko00040//Pentose and glucuronate interconversions;ko01100//Metabolic pathways	Global and overview maps;Carbohydrate metabolism	Metabolism	F box/kelch repeat protein SKIP11
NbS00020625g0011	ko04130//SNARE interactions in vesicular transport	Folding, sorting and degradation	Genetic Information Processing	shoot gravitropism 2 SGR2
NbS00020811g0012	ko00564//Glycerophospholipid metabolism;ko00561//Glycerolipid metabolism;ko01110//Biosynthesis of secondary metabolites;ko01100//Metabolic pathways	Global and overview maps;Lipid metabolism	Metabolism
NbS00020870g0013	ko03060//Protein export	Folding, sorting and degradation	Genetic Information Processing	mRNA clone RAFL24 05 D16
NbS00020956g0003	ko01110//Biosynthesis of secondary metabolites;ko00052//Galactose metabolism;ko01100//Metabolic pathways;ko00500//Starch and sucrose metabolism	Global and overview maps;Carbohydrate metabolism	Metabolism	Plant protein of unknown function DUF247
NbS00020978g0005	ko00460//Cyanoamino acid metabolism;ko01110//Biosynthesis of secondary metabolites;ko00500//Starch and sucrose metabolism;ko00999//Biosynthesis of various plant secondary metabolites;ko01100//Metabolic pathways	Global and overview maps;Metabolism of other amino acids;Biosynthesis of other secondary metabolites;Carbohydrate metabolism	Metabolism	Beta glucosidase
NbS00020991g0022	ko01100//Metabolic pathways;ko00630//Glyoxylate and dicarboxylate metabolism;ko01200//Carbon metabolism	Carbohydrate metabolism;Global and overview maps	Metabolism	Formate dehydrogenase mitochondrial
NbS00005159g0002	ko04075//Plant hormone signal transduction;ko04016//MAPK signaling pathway - plant;ko04626//Plant-pathogen interaction	Environmental adaptation;Signal transduction	Environmental Information Processing;Organismal Systems	Pathogenesis related protein 1a
NbS00021119g0007	ko04146//Peroxisome	Transport and catabolism	Cellular Processes	2 hydroxyacyl CoA lyase
NbS00021136g0004	ko04075//Plant hormone signal transduction	Signal transduction	Environmental Information Processing	Auxin responsive protein
NbS00013421g0001	ko04016//MAPK signaling pathway - plant;ko04626//Plant-pathogen interaction;ko04075//Plant hormone signal transduction	Environmental adaptation;Signal transduction	Organismal Systems;Environmental Information Processing	Pathogenesis related protein 1a
NbS00021208g0005	ko01210//2-Oxocarboxylic acid metabolism;ko00950//Isoquinoline alkaloid biosynthesis;ko00250//Alanine, aspartate and glutamate metabolism;ko00220//Arginine biosynthesis;ko00710//Carbon fixation in photosynthetic organisms;ko00270//Cysteine and methionine metabolism;ko01110//Biosynthesis of secondary metabolites;ko00350//Tyrosine metabolism;ko01200//Carbon metabolism;ko01100//Metabolic pathways;ko…	Amino acid metabolism;Energy metabolism;Biosynthesis of other secondary metabolites;Global and overview maps	Metabolism	Aspartate aminotransferase
NbS00021243g0008	ko00010//Glycolysis / Gluconeogenesis;ko00071//Fatty acid degradation;ko01110//Biosynthesis of secondary metabolites;ko00350//Tyrosine metabolism;ko00620//Pyruvate metabolism;ko01200//Carbon metabolism;ko01100//Metabolic pathways	Lipid metabolism;Amino acid metabolism;Global and overview maps;Carbohydrate metabolism	Metabolism	Alcohol dehydrogenase 1
NbS00021296g0012	ko00330//Arginine and proline metabolism;ko00270//Cysteine and methionine metabolism;ko01100//Metabolic pathways	Amino acid metabolism;Global and overview maps	Metabolism	S adenosylmethionine decarboxylase uORF
NbS00021329g0010	ko03440//Homologous recombination;ko00561//Glycerolipid metabolism;ko01100//Metabolic pathways;ko01110//Biosynthesis of secondary metabolites;ko00564//Glycerophospholipid metabolism;ko00520//Amino sugar and nucleotide sugar metabolism	Global and overview maps;Lipid metabolism;Replication and repair;Carbohydrate metabolism	Genetic Information Processing;Metabolism	Pathogenesis related thaumatin
NbS00021335g0001	ko04075//Plant hormone signal transduction	Signal transduction	Environmental Information Processing	abscisic acid responsive elements binding factor 2
NbS00021355g0006	ko04016//MAPK signaling pathway - plant;ko04075//Plant hormone signal transduction	Signal transduction	Environmental Information Processing	Integrin linked kinase associated serine/threonine phosphatase 2C
NbS00021481g0004	ko04075//Plant hormone signal transduction;ko04016//MAPK signaling pathway - plant	Signal transduction	Environmental Information Processing	Integrin linked kinase associated serine/threonine phosphatase 2C
NbS00021514g0029	ko00500//Starch and sucrose metabolism;ko01100//Metabolic pathways	Carbohydrate metabolism;Global and overview maps	Metabolism	Glucan endo 1 3 beta glucosidase 4
NbS00021544g0009	ko04075//Plant hormone signal transduction;ko04016//MAPK signaling pathway - plant	Signal transduction	Environmental Information Processing	Ethylene receptor
NbS00021657g0003	ko00942//Anthocyanin biosynthesis	Biosynthesis of other secondary metabolites	Metabolism	UDP glucosyltransferase
NbS00061216g0001	ko04626//Plant-pathogen interaction;ko04016//MAPK signaling pathway - plant;ko04075//Plant hormone signal transduction	Environmental adaptation;Signal transduction	Organismal Systems;Environmental Information Processing	Pathogenesis related protein 1a	NbPR1a
NbS00021748g0005	ko03013//Nucleocytoplasmic transport	Translation	Genetic Information Processing	Vesicle associated membrane
NbS00021924g0111	ko03040//Spliceosome	Transcription	Genetic Information Processing
NbS00021970g0004	ko01110//Biosynthesis of secondary metabolites;ko01100//Metabolic pathways;ko00906//Carotenoid biosynthesis	Global and overview maps;Metabolism of terpenoids and polyketides	Metabolism	Chromoplast specific lycopene beta cyclase
NbS00022129g0005	ko00500//Starch and sucrose metabolism;ko01100//Metabolic pathways;ko01110//Biosynthesis of secondary metabolites	Global and overview maps;Carbohydrate metabolism	Metabolism	Sucrose synthase
NbS00022136g0022	ko00999//Biosynthesis of various plant secondary metabolites;ko00460//Cyanoamino acid metabolism;ko00500//Starch and sucrose metabolism;ko01110//Biosynthesis of secondary metabolites;ko01100//Metabolic pathways	Metabolism of other amino acids;Biosynthesis of other secondary metabolites;Carbohydrate metabolism;Global and overview maps	Metabolism	Beta glucosidase
NbS00022148g0002	ko04075//Plant hormone signal transduction	Signal transduction	Environmental Information Processing	Auxin responsive SAUR protein
NbS00022226g0010	ko01110//Biosynthesis of secondary metabolites;ko00010//Glycolysis / Gluconeogenesis;ko00051//Fructose and mannose metabolism;ko00710//Carbon fixation in photosynthetic organisms;ko01100//Metabolic pathways;ko00030//Pentose phosphate pathway;ko01200//Carbon metabolism	Energy metabolism;Carbohydrate metabolism;Global and overview maps	Metabolism	Kinase interacting protein 1
NbS00022333g0002	ko01100//Metabolic pathways;ko00562//Inositol phosphate metabolism;ko04070//Phosphatidylinositol signaling system	Global and overview maps;Carbohydrate metabolism;Signal transduction	Environmental Information Processing;Metabolism	Inositol tetrakisphosphate 1 kinase 1
NbS00022374g0008	ko03060//Protein export	Folding, sorting and degradation	Genetic Information Processing	Genomic DNA chromosome 5 P1 clone MUB3
NbS00022406g0003	ko03008//Ribosome biogenesis in eukaryotes	Translation	Genetic Information Processing	small RNA degrading nuclease 1
NbS00022422g0001	ko03015//mRNA surveillance pathway	Translation	Genetic Information Processing	RNA binding protein
NbS00022441g0017	ko04016//MAPK signaling pathway - plant	Signal transduction	Environmental Information Processing	Cysteine rich receptor protein kinase 2
NbS00000307g0001	ko04075//Plant hormone signal transduction;ko04626//Plant-pathogen interaction;ko04016//MAPK signaling pathway - plant	Signal transduction;Environmental adaptation	Environmental Information Processing;Organismal Systems	Pathogenesis related protein 1b	NbPR1b
NbS00022628g0012	ko00909//Sesquiterpenoid and triterpenoid biosynthesis	Metabolism of terpenoids and polyketides	Metabolism	Alpha humulene/E beta caryophyllene synthase
NbS00059498g0016	ko04626//Plant-pathogen interaction	Environmental adaptation	Organismal Systems	Plant protein of unknown function DUF936
NbS00022677g0026	ko01110//Biosynthesis of secondary metabolites;ko01100//Metabolic pathways;ko00500//Starch and sucrose metabolism	Carbohydrate metabolism;Global and overview maps	Metabolism	Sucrose synthase
NbS00022679g0009	ko00410//beta-Alanine metabolism;ko00330//Arginine and proline metabolism;ko01100//Metabolic pathways	Amino acid metabolism;Global and overview maps;Metabolism of other amino acids	Metabolism	Polyamine oxidase
NbS00022704g0003	ko00860//Porphyrin metabolism;ko01100//Metabolic pathways;ko01110//Biosynthesis of secondary metabolites;ko00900//Terpenoid backbone biosynthesis	Metabolism of terpenoids and polyketides;Global and overview maps;Metabolism of cofactors and vitamins	Metabolism	Geranylgeranyl diphosphate reductase chloroplastic
NbS00022716g0006	ko04070//Phosphatidylinositol signaling system;ko01100//Metabolic pathways;ko00562//Inositol phosphate metabolism	Global and overview maps;Signal transduction;Carbohydrate metabolism	Environmental Information Processing;Metabolism	Phosphoinositide phospholipase C 6
NbS00022794g0008	ko04075//Plant hormone signal transduction;ko04016//MAPK signaling pathway - plant	Signal transduction	Environmental Information Processing	Protein phosphatase 2C
NbS00022823g0015	ko01100//Metabolic pathways;ko00330//Arginine and proline metabolism;ko01230//Biosynthesis of amino acids;ko01110//Biosynthesis of secondary metabolites	Amino acid metabolism;Global and overview maps	Metabolism	Delta 1 pyrroline 5 carboxylate synthase
NbS00022842g0020	ko01100//Metabolic pathways;ko00310//Lysine degradation	Global and overview maps;Amino acid metabolism	Metabolism	Histone lysine N methyltransferase MEDEA
NbS00022862g0004	ko00909//Sesquiterpenoid and triterpenoid biosynthesis;ko01110//Biosynthesis of secondary metabolites	Global and overview maps;Metabolism of terpenoids and polyketides	Metabolism	Cytochrome P450
NbS00022869g0011	ko00650//Butanoate metabolism;ko01100//Metabolic pathways;ko01200//Carbon metabolism;ko00360//Phenylalanine metabolism	Global and overview maps;Amino acid metabolism;Carbohydrate metabolism	Metabolism	3 hydroxybutyryl CoA dehydrogenase
NbS00022908g0004	ko01110//Biosynthesis of secondary metabolites;ko01100//Metabolic pathways;ko00500//Starch and sucrose metabolism;ko04145//Phagosome	Transport and catabolism;Carbohydrate metabolism;Global and overview maps	Cellular Processes;Metabolism	Pentatricopeptide repeat containing protein
NbS00022919g0106	ko01240//Biosynthesis of cofactors;ko01100//Metabolic pathways;ko00240//Pyrimidine metabolism	Global and overview maps;Nucleotide metabolism	Metabolism
NbS00022964g0001	ko00999//Biosynthesis of various plant secondary metabolites	Biosynthesis of other secondary metabolites	Metabolism	UDP glucosyltransferase 1
NbS00023042g0004	ko00073//Cutin, suberine and wax biosynthesis	Lipid metabolism	Metabolism	Calcium binding protein Caleosin
NbS00023057g0005	ko00073//Cutin, suberine and wax biosynthesis	Lipid metabolism	Metabolism	O acyltransferase WSD1
NbS00023132g0001	ko04075//Plant hormone signal transduction	Signal transduction	Environmental Information Processing	Lipase/lipooxygenase PLAT/LH2
NbS00023196g0008	ko00480//Glutathione metabolism;ko01100//Metabolic pathways	Global and overview maps;Metabolism of other amino acids	Metabolism	Glutathione S transferase
NbS00023289g0003	ko00908//Zeatin biosynthesis;ko01110//Biosynthesis of secondary metabolites	Global and overview maps;Metabolism of terpenoids and polyketides	Metabolism	Glucosyltransferase
NbS00023296g0018	ko03060//Protein export	Folding, sorting and degradation	Genetic Information Processing	mRNA clone RAFL24 05 D16
NbS00004085g0025	ko04626//Plant-pathogen interaction	Environmental adaptation	Organismal Systems	Protein STRUBBELIG RECEPTOR FAMILY 5
NbS00008341g0001	ko04016//MAPK signaling pathway - plant;ko04075//Plant hormone signal transduction;ko04626//Plant-pathogen interaction	Signal transduction;Environmental adaptation	Environmental Information Processing;Organismal Systems	Receptor kinase
NbS00023398g0015	ko04146//Peroxisome;ko01212//Fatty acid metabolism;ko01110//Biosynthesis of secondary metabolites;ko01240//Biosynthesis of cofactors;ko01100//Metabolic pathways;ko00780//Biotin metabolism;ko00061//Fatty acid biosynthesis	Lipid metabolism;Metabolism of cofactors and vitamins;Global and overview maps;Transport and catabolism	Cellular Processes;Metabolism	Glucose and ribitol dehydrogenase
NbS00023419g0202	ko00460//Cyanoamino acid metabolism;ko01110//Biosynthesis of secondary metabolites;ko00908//Zeatin biosynthesis;ko01100//Metabolic pathways	Metabolism of other amino acids;Global and overview maps;Metabolism of terpenoids and polyketides	Metabolism
NbS00013378g0019	ko04626//Plant-pathogen interaction	Environmental adaptation	Organismal Systems	Receptor kinase
NbS00023438g0008	ko00945//Stilbenoid, diarylheptanoid and gingerol biosynthesis;ko00940//Phenylpropanoid biosynthesis;ko01100//Metabolic pathways;ko01110//Biosynthesis of secondary metabolites;ko00941//Flavonoid biosynthesis	Global and overview maps;Biosynthesis of other secondary metabolites	Metabolism	Acyltransferase Fragment
NbS00023456g0015	ko00860//Porphyrin metabolism;ko01110//Biosynthesis of secondary metabolites	Metabolism of cofactors and vitamins;Global and overview maps	Metabolism	Senescence inducible chloroplast stay green protein 2
NbS00023484g0012	ko01100//Metabolic pathways;ko00940//Phenylpropanoid biosynthesis;ko00945//Stilbenoid, diarylheptanoid and gingerol biosynthesis;ko01110//Biosynthesis of secondary metabolites;ko00941//Flavonoid biosynthesis	Biosynthesis of other secondary metabolites;Global and overview maps	Metabolism	Caffeoyl CoA O methyltransferase
NbS00023487g0001	ko00909//Sesquiterpenoid and triterpenoid biosynthesis	Metabolism of terpenoids and polyketides	Metabolism	Alpha humulene/E beta caryophyllene synthase
NbS00023526g0014	ko00250//Alanine, aspartate and glutamate metabolism;ko01230//Biosynthesis of amino acids;ko01110//Biosynthesis of secondary metabolites;ko01100//Metabolic pathways	Global and overview maps;Amino acid metabolism	Metabolism	Asparagine synthetase
NbS00023745g0003	ko01110//Biosynthesis of secondary metabolites;ko00430//Taurine and hypotaurine metabolism;ko00650//Butanoate metabolism;ko00410//beta-Alanine metabolism;ko00250//Alanine, aspartate and glutamate metabolism;ko01100//Metabolic pathways	Metabolism of other amino acids;Global and overview maps;Carbohydrate metabolism;Amino acid metabolism	Metabolism	Glutamate decarboxylase
NbS00023768g0006	ko01200//Carbon metabolism;ko00030//Pentose phosphate pathway;ko01110//Biosynthesis of secondary metabolites;ko01100//Metabolic pathways	Global and overview maps;Carbohydrate metabolism	Metabolism	6 phosphogluconolactonase
NbS00023775g0013	ko01100//Metabolic pathways;ko00500//Starch and sucrose metabolism	Carbohydrate metabolism;Global and overview maps	Metabolism	Endoglucanase
NbS00023821g0011	ko01100//Metabolic pathways;ko00520//Amino sugar and nucleotide sugar metabolism;ko04016//MAPK signaling pathway - plant	Global and overview maps;Carbohydrate metabolism;Signal transduction	Metabolism;Environmental Information Processing	Endochitinase A
NbS00021162g0006	ko04626//Plant-pathogen interaction	Environmental adaptation	Organismal Systems	Receptor kinase
NbS00023985g0001	ko01110//Biosynthesis of secondary metabolites;ko00908//Zeatin biosynthesis	Metabolism of terpenoids and polyketides;Global and overview maps	Metabolism	Zeatin O glucosyltransferase
NbS00033741g0006	ko04626//Plant-pathogen interaction	Environmental adaptation	Organismal Systems	Receptor kinase
NbS00024130g0006	ko03022//Basal transcription factors;ko03420//Nucleotide excision repair	Replication and repair;Transcription	Genetic Information Processing	RNA polymerase II holoenzyme cyclin subunit
NbS00049752g0004	ko04626//Plant-pathogen interaction;ko04016//MAPK signaling pathway - plant	Environmental adaptation;Signal transduction	Environmental Information Processing;Organismal Systems	Receptor kinase
NbS00024411g0009	ko01100//Metabolic pathways;ko04016//MAPK signaling pathway - plant;ko00520//Amino sugar and nucleotide sugar metabolism	Global and overview maps;Carbohydrate metabolism;Signal transduction	Metabolism;Environmental Information Processing	Endochitinase Chitinase
NbS00024521g0009	ko00908//Zeatin biosynthesis;ko00944//Flavone and flavonol biosynthesis;ko01110//Biosynthesis of secondary metabolites	Biosynthesis of other secondary metabolites;Global and overview maps;Metabolism of terpenoids and polyketides	Metabolism	UDP glucosyltransferase family 1 protein
NbS00024589g0006	ko01100//Metabolic pathways;ko00480//Glutathione metabolism	Metabolism of other amino acids;Global and overview maps	Metabolism	Glutathione S transferase
NbS00024659g0003	ko04075//Plant hormone signal transduction;ko04016//MAPK signaling pathway - plant	Signal transduction	Environmental Information Processing	Integrin linked kinase associated serine/threonine phosphatase 2C
NbS00024833g0206	ko01250//Biosynthesis of nucleotide sugars;ko04075//Plant hormone signal transduction;ko01110//Biosynthesis of secondary metabolites;ko00520//Amino sugar and nucleotide sugar metabolism;ko01100//Metabolic pathways;ko00500//Starch and sucrose metabolism	Signal transduction;Carbohydrate metabolism;Global and overview maps	Environmental Information Processing;Metabolism
NbS00024926g0003	ko00460//Cyanoamino acid metabolism;ko01100//Metabolic pathways;ko01110//Biosynthesis of secondary metabolites;ko00500//Starch and sucrose metabolism;ko00999//Biosynthesis of various plant secondary metabolites	Biosynthesis of other secondary metabolites;Carbohydrate metabolism;Global and overview maps;Metabolism of other amino acids	Metabolism	Beta glucosidase
NbS00024962g0001	ko00500//Starch and sucrose metabolism;ko01100//Metabolic pathways;ko01110//Biosynthesis of secondary metabolites	Carbohydrate metabolism;Global and overview maps	Metabolism	Peroxisomal multifunctional enzyme type 2
NbS00024985g0012	ko00270//Cysteine and methionine metabolism;ko01110//Biosynthesis of secondary metabolites;ko01100//Metabolic pathways	Amino acid metabolism;Global and overview maps	Metabolism	1 aminocyclopropane 1 carboxylate oxidase
NbS00024994g0004	ko01110//Biosynthesis of secondary metabolites;ko01100//Metabolic pathways;ko00905//Brassinosteroid biosynthesis	Global and overview maps;Metabolism of terpenoids and polyketides	Metabolism	Cytochrome P450
NbS00025131g0012	ko04120//Ubiquitin mediated proteolysis;ko04141//Protein processing in endoplasmic reticulum;ko04146//Peroxisome	Folding, sorting and degradation;Transport and catabolism	Cellular Processes;Genetic Information Processing	E3 ubiquitin protein ligase LIN
NbS00025182g0001	ko01100//Metabolic pathways;ko00040//Pentose and glucuronate interconversions	Global and overview maps;Carbohydrate metabolism	Metabolism	Oxidoreductase
NbS00025265g0001	ko03022//Basal transcription factors	Transcription	Genetic Information Processing	Octicosapeptide/Phox/Bem1p domain containing protein
NbS00023927g0006	ko04016//MAPK signaling pathway - plant;ko04626//Plant-pathogen interaction	Signal transduction;Environmental adaptation	Organismal Systems;Environmental Information Processing	Receptor kinase RLK
NbS00025385g0006	ko00592//alpha-Linolenic acid metabolism;ko01100//Metabolic pathways;ko01110//Biosynthesis of secondary metabolites;ko00564//Glycerophospholipid metabolism	Lipid metabolism;Global and overview maps	Metabolism	Phospholipase A1 IIgamma
NbS00025586g0014	ko00999//Biosynthesis of various plant secondary metabolites;ko01110//Biosynthesis of secondary metabolites	Global and overview maps;Biosynthesis of other secondary metabolites	Metabolism	Cytochrome P450
NbS00025697g0005	ko04144//Endocytosis	Transport and catabolism	Cellular Processes	Clathrin light chain 2
NbS00025709g0011	ko01100//Metabolic pathways;ko00562//Inositol phosphate metabolism;ko04070//Phosphatidylinositol signaling system	Signal transduction;Global and overview maps;Carbohydrate metabolism	Metabolism;Environmental Information Processing	Protein of unknown function DUF668
NbS00025931g0004	ko04141//Protein processing in endoplasmic reticulum	Folding, sorting and degradation	Genetic Information Processing	NAC domain transcription factor
NbS00025959g0105	ko02010//ABC transporters	Membrane transport	Environmental Information Processing
NbS00026157g0032	ko01100//Metabolic pathways;ko03030//DNA replication;ko00600//Sphingolipid metabolism	Replication and repair;Global and overview maps;Lipid metabolism	Metabolism;Genetic Information Processing	Sulfite exporter TauE/SafE
NbS00026416g0001	ko00943//Isoflavonoid biosynthesis;ko01100//Metabolic pathways;ko00941//Flavonoid biosynthesis;ko01110//Biosynthesis of secondary metabolites;ko00999//Biosynthesis of various plant secondary metabolites	Biosynthesis of other secondary metabolites;Global and overview maps	Metabolism	Cytochrome P450
NbS00026416g0002	ko00999//Biosynthesis of various plant secondary metabolites;ko00904//Diterpenoid biosynthesis;ko01110//Biosynthesis of secondary metabolites	Biosynthesis of other secondary metabolites;Global and overview maps;Metabolism of terpenoids and polyketides	Metabolism	Cytochrome P450
NbS00026464g0005	ko00520//Amino sugar and nucleotide sugar metabolism;ko01100//Metabolic pathways	Global and overview maps;Carbohydrate metabolism	Metabolism	Chitinase protein
NbS00026479g0007	ko01100//Metabolic pathways;ko00966//Glucosinolate biosynthesis;ko01210//2-Oxocarboxylic acid metabolism;ko00380//Tryptophan metabolism;ko01110//Biosynthesis of secondary metabolites	Global and overview maps;Biosynthesis of other secondary metabolites;Amino acid metabolism	Metabolism	Cytochrome P450
NbS00026487g0009	ko04075//Plant hormone signal transduction	Signal transduction	Environmental Information Processing	Xyloglucan endotransglucosylase/hydrolase 2
NbS00026613g0001	ko01110//Biosynthesis of secondary metabolites;ko03440//Homologous recombination;ko00520//Amino sugar and nucleotide sugar metabolism;ko00564//Glycerophospholipid metabolism;ko01100//Metabolic pathways;ko00561//Glycerolipid metabolism	Global and overview maps;Lipid metabolism;Carbohydrate metabolism;Replication and repair	Metabolism;Genetic Information Processing	Osmotin protein Fragment
NbS00012728g0014	ko04626//Plant-pathogen interaction	Environmental adaptation	Organismal Systems	Receptor protein kinase
NbS00026821g0004	ko01100//Metabolic pathways;ko00500//Starch and sucrose metabolism;ko01110//Biosynthesis of secondary metabolites	Global and overview maps;Carbohydrate metabolism	Metabolism	Trehalose 6 phosphate phosphatase
NbS00026842g0009	ko04144//Endocytosis	Transport and catabolism	Cellular Processes	Heavy metal associated domain containing protein expressed
NbS00026862g0006	ko01100//Metabolic pathways;ko00500//Starch and sucrose metabolism;ko01110//Biosynthesis of secondary metabolites	Carbohydrate metabolism;Global and overview maps	Metabolism	Alpha amylase
NbS00026948g0004	ko04075//Plant hormone signal transduction	Signal transduction	Environmental Information Processing	abscisic acid responsive elements binding factor 2
NbS00026992g0027	ko04146//Peroxisome	Transport and catabolism	Cellular Processes	Subtilisin protease
NbS00027042g0001	ko04141//Protein processing in endoplasmic reticulum	Folding, sorting and degradation	Genetic Information Processing	class I heat shock protein
NbS00027081g0104	ko01100//Metabolic pathways;ko00500//Starch and sucrose metabolism	Global and overview maps;Carbohydrate metabolism	Metabolism
NbS00027096g0003	ko01230//Biosynthesis of amino acids;ko00710//Carbon fixation in photosynthetic organisms;ko01210//2-Oxocarboxylic acid metabolism;ko00400//Phenylalanine, tyrosine and tryptophan biosynthesis;ko01110//Biosynthesis of secondary metabolites;ko00330//Arginine and proline metabolism;ko00270//Cysteine and methionine metabolism;ko00960//Tropane, piperidine and pyridine alkaloid biosynthesis;ko00350//Ty…	Biosynthesis of other secondary metabolites;Energy metabolism;Global and overview maps;Amino acid metabolism	Metabolism	AM15
NbS00027175g0011	ko00270//Cysteine and methionine metabolism;ko00480//Glutathione metabolism;ko01100//Metabolic pathways;ko00330//Arginine and proline metabolism	Global and overview maps;Amino acid metabolism;Metabolism of other amino acids	Metabolism	Spermidine synthase 1
NbS00027349g0023	ko00514//Other types of O-glycan biosynthesis	Glycan biosynthesis and metabolism	Metabolism	Glycosyltransferase family 77 protein
NbS00020281g0004	ko04016//MAPK signaling pathway - plant;ko04626//Plant-pathogen interaction;ko04075//Plant hormone signal transduction;ko03013//Nucleocytoplasmic transport	Signal transduction;Environmental adaptation;Translation	Organismal Systems;Genetic Information Processing;Environmental Information Processing	Receptor protein kinase
NbS00022638g0012	ko04075//Plant hormone signal transduction;ko04626//Plant-pathogen interaction;ko04016//MAPK signaling pathway - plant	Environmental adaptation;Signal transduction	Environmental Information Processing;Organismal Systems	Receptor protein kinase
NbS00024295g0007	ko04016//MAPK signaling pathway - plant;ko04626//Plant-pathogen interaction	Environmental adaptation;Signal transduction	Organismal Systems;Environmental Information Processing	Receptor protein kinase
NbS00027735g0001	ko03040//Spliceosome;ko04141//Protein processing in endoplasmic reticulum;ko04144//Endocytosis	Folding, sorting and degradation;Transport and catabolism;Transcription	Cellular Processes;Genetic Information Processing	Heat shock cognate 70 kDa protein
NbS00027774g0002	ko00940//Phenylpropanoid biosynthesis;ko01100//Metabolic pathways;ko01110//Biosynthesis of secondary metabolites	Global and overview maps;Biosynthesis of other secondary metabolites	Metabolism
NbS00026614g0006	ko04626//Plant-pathogen interaction;ko04016//MAPK signaling pathway - plant;ko04075//Plant hormone signal transduction	Environmental adaptation;Signal transduction	Environmental Information Processing;Organismal Systems	Receptor protein kinase
NbS00027926g0006	ko04141//Protein processing in endoplasmic reticulum	Folding, sorting and degradation	Genetic Information Processing	Protein disulfide isomerase
NbS00028209g0005	ko01110//Biosynthesis of secondary metabolites;ko00500//Starch and sucrose metabolism;ko01100//Metabolic pathways	Global and overview maps;Carbohydrate metabolism	Metabolism	Sucrose phosphate synthase
NbS00028291g0001	ko00513//Various types of N-glycan biosynthesis;ko01100//Metabolic pathways;ko00510//N-Glycan biosynthesis;ko04141//Protein processing in endoplasmic reticulum	Global and overview maps;Glycan biosynthesis and metabolism;Folding, sorting and degradation	Genetic Information Processing;Metabolism	Proline rich protein
NbS00028291g0010	ko00270//Cysteine and methionine metabolism;ko00010//Glycolysis / Gluconeogenesis;ko01110//Biosynthesis of secondary metabolites;ko01100//Metabolic pathways;ko00640//Propanoate metabolism;ko00620//Pyruvate metabolism	Global and overview maps;Amino acid metabolism;Carbohydrate metabolism	Metabolism	L lactate dehydrogenase
NbS00028332g0013	ko04075//Plant hormone signal transduction	Signal transduction	Environmental Information Processing	Transcriptional corepressor SEUSS
NbS00028338g0004	ko01100//Metabolic pathways;ko00564//Glycerophospholipid metabolism	Global and overview maps;Lipid metabolism	Metabolism	Choline/ethanolamine kinase
NbS00028359g0004	ko04075//Plant hormone signal transduction	Signal transduction	Environmental Information Processing	Serine/threonine protein kinase BRI1 1
NbS00028499g0002	ko03040//Spliceosome	Transcription	Genetic Information Processing	Protein of unknown function DUF 3339
NbS00028569g0015	ko00620//Pyruvate metabolism;ko01200//Carbon metabolism;ko01100//Metabolic pathways;ko01110//Biosynthesis of secondary metabolites;ko00710//Carbon fixation in photosynthetic organisms;ko00010//Glycolysis / Gluconeogenesis	Global and overview maps;Carbohydrate metabolism;Energy metabolism	Metabolism	Pyruvate phosphate dikinase
NbS00028610g0014	ko04144//Endocytosis	Transport and catabolism	Cellular Processes	C2 domain containing protein
NbS00028720g0002	ko04075//Plant hormone signal transduction	Signal transduction	Environmental Information Processing	Serine/threonine protein kinase BRI1 1
NbS00005160g0001	ko04626//Plant-pathogen interaction	Environmental adaptation	Organismal Systems	Receptor protein kinase At5g59670
NbS00028762g0010	ko00941//Flavonoid biosynthesis;ko01110//Biosynthesis of secondary metabolites;ko00940//Phenylpropanoid biosynthesis;ko01100//Metabolic pathways;ko00945//Stilbenoid, diarylheptanoid and gingerol biosynthesis	Biosynthesis of other secondary metabolites;Global and overview maps	Metabolism	Caffeoyl CoA O methyltransferase
NbS00011121g0004	ko04016//MAPK signaling pathway - plant;ko00640//Propanoate metabolism;ko00592//alpha-Linolenic acid metabolism;ko01110//Biosynthesis of secondary metabolites;ko01212//Fatty acid metabolism;ko00410//beta-Alanine metabolism;ko04146//Peroxisome;ko01040//Biosynthesis of unsaturated fatty acids;ko04075//Plant hormone signal transduction;ko04626//Plant-pathogen interaction;ko01200//Carbon metabolism;k…	Transport and catabolism;Environmental adaptation;Signal transduction;Lipid metabolism;Global and overview maps;Metabolism of other amino acids;Carbohydrate metabolism	Organismal Systems;Environmental Information Processing;Cellular Processes;Metabolism	Receptor protein kinase At5g59670
NbS00008166g0024	ko04626//Plant-pathogen interaction	Environmental adaptation	Organismal Systems	Receptor protein kinase FERONIA
NbS00028972g0001	ko00999//Biosynthesis of various plant secondary metabolites;ko01110//Biosynthesis of secondary metabolites	Global and overview maps;Biosynthesis of other secondary metabolites	Metabolism	UDP glucose flavonoid 3 O glucosyltransferase 7
NbS00029054g0007	ko00630//Glyoxylate and dicarboxylate metabolism;ko01100//Metabolic pathways	Global and overview maps;Carbohydrate metabolism	Metabolism	Long chain fatty acid CoA ligase
NbS00029109g0006	ko01110//Biosynthesis of secondary metabolites;ko00592//alpha-Linolenic acid metabolism;ko00591//Linoleic acid metabolism;ko01100//Metabolic pathways	Global and overview maps;Lipid metabolism	Metabolism	Lipoxygenase 6 choloroplastic
NbS00029167g0003	ko01100//Metabolic pathways;ko00480//Glutathione metabolism	Metabolism of other amino acids;Global and overview maps	Metabolism	Glutathione S transferase protein
NbS00029224g0003	ko04016//MAPK signaling pathway - plant	Signal transduction	Environmental Information Processing	L type lectin domain containing receptor kinase S.7
NbS00029308g0005	ko00052//Galactose metabolism;ko01100//Metabolic pathways	Carbohydrate metabolism;Global and overview maps	Metabolism	hydrolase hydrolyzing O glycosyl compounds%2C
NbS00029393g0102	ko00630//Glyoxylate and dicarboxylate metabolism;ko01100//Metabolic pathways	Carbohydrate metabolism;Global and overview maps	Metabolism
NbS00029423g0004	ko00909//Sesquiterpenoid and triterpenoid biosynthesis	Metabolism of terpenoids and polyketides	Metabolism	Alpha humulene/E beta caryophyllene synthase
NbS00029475g0001	ko03015//mRNA surveillance pathway	Translation	Genetic Information Processing	Sec14p phosphatidylinositol transfer
NbS00029572g0007	ko04141//Protein processing in endoplasmic reticulum;ko02010//ABC transporters	Folding, sorting and degradation;Membrane transport	Environmental Information Processing;Genetic Information Processing
NbS00029619g0002	ko03010//Ribosome	Translation	Genetic Information Processing	Hydrolase alpha/beta fold
NbS00029765g0014	ko04016//MAPK signaling pathway - plant	Signal transduction	Environmental Information Processing	Receptor serine/threonine protein kinase SD1 8
NbS00029919g0005	ko04141//Protein processing in endoplasmic reticulum	Folding, sorting and degradation	Genetic Information Processing	NAC domain protein IPR003441
NbS00030152g0008	ko04146//Peroxisome	Transport and catabolism	Cellular Processes	Peroxisomal membrane 22 kDa Mpv17/PMP22
NbS00023435g0006	ko04626//Plant-pathogen interaction	Environmental adaptation	Organismal Systems	Receptor protein kinase HERK 1
NbS00030454g0016	ko00310//Lysine degradation;ko01100//Metabolic pathways;ko01110//Biosynthesis of secondary metabolites	Amino acid metabolism;Global and overview maps	Metabolism	Alpha aminoadipic semialdehyde synthase
NbS00030554g0001	ko03010//Ribosome	Translation	Genetic Information Processing	Calcineurin phosphoesterase
NbS00030577g0007	ko03008//Ribosome biogenesis in eukaryotes	Translation	Genetic Information Processing	CCT motif
NbS00030637g0001	ko01230//Biosynthesis of amino acids;ko01110//Biosynthesis of secondary metabolites;ko00052//Galactose metabolism;ko01100//Metabolic pathways;ko03018//RNA degradation;ko01200//Carbon metabolism;ko00051//Fructose and mannose metabolism;ko00030//Pentose phosphate pathway;ko00010//Glycolysis / Gluconeogenesis	Global and overview maps;Carbohydrate metabolism;Folding, sorting and degradation	Genetic Information Processing;Metabolism	Purine permease
NbS00030696g0001	ko01110//Biosynthesis of secondary metabolites;ko00360//Phenylalanine metabolism;ko00950//Isoquinoline alkaloid biosynthesis;ko00965//Betalain biosynthesis;ko00380//Tryptophan metabolism;ko01100//Metabolic pathways;ko00901//Indole alkaloid biosynthesis;ko00350//Tyrosine metabolism	Amino acid metabolism;Biosynthesis of other secondary metabolites;Global and overview maps	Metabolism	Aromatic L amino acid decarboxylase
NbS00030870g0007	ko04146//Peroxisome;ko00590//Arachidonic acid metabolism;ko01100//Metabolic pathways	Transport and catabolism;Global and overview maps;Lipid metabolism	Metabolism;Cellular Processes	Epoxide hydrolase 3
NbS00030872g0004	ko01110//Biosynthesis of secondary metabolites;ko00402//Benzoxazinoid biosynthesis	Biosynthesis of other secondary metabolites;Global and overview maps	Metabolism	1 aminocyclopropane 1 carboxylate oxidase protein
NbS00030953g0013	ko04016//MAPK signaling pathway - plant;ko01100//Metabolic pathways;ko00520//Amino sugar and nucleotide sugar metabolism	Carbohydrate metabolism;Global and overview maps;Signal transduction	Environmental Information Processing;Metabolism	G type lectin S receptor serine/threonine protein kinase
NbS00031169g0005	ko03040//Spliceosome	Transcription	Genetic Information Processing	Nuclear SR RNA binding protein
NbS00031316g0005	ko01100//Metabolic pathways;ko00280//Valine, leucine and isoleucine degradation;ko01110//Biosynthesis of secondary metabolites;ko00640//Propanoate metabolism	Amino acid metabolism;Carbohydrate metabolism;Global and overview maps	Metabolism	3 methyl 2 oxobutanoate dehydrogenase 2 methylpropanoyl transferring
NbS00031561g0011	ko04141//Protein processing in endoplasmic reticulum	Folding, sorting and degradation	Genetic Information Processing	RING/U box
NbS00031691g0018	ko04626//Plant-pathogen interaction	Environmental adaptation	Organismal Systems	Receptor protein kinase protein
NbS00031611g0003	ko00920//Sulfur metabolism;ko01100//Metabolic pathways	Global and overview maps;Energy metabolism	Metabolism	Hydroxyacylglutathione hydrolase 3 mitochondrial
NbS00046018g0001	ko04626//Plant-pathogen interaction	Environmental adaptation	Organismal Systems	Receptor protein kinase protein
NbS00031729g0010	ko02010//ABC transporters	Membrane transport	Environmental Information Processing	ABC transporter C family member 9
NbS00031764g0007	ko00260//Glycine, serine and threonine metabolism;ko01230//Biosynthesis of amino acids;ko01100//Metabolic pathways;ko01110//Biosynthesis of secondary metabolites	Global and overview maps;Amino acid metabolism	Metabolism	L allo threonine aldolase
NbS00031800g0006	ko00910//Nitrogen metabolism	Energy metabolism	Metabolism	High affinity nitrate transporter 2.7
NbS00031815g0012	ko00860//Porphyrin metabolism	Metabolism of cofactors and vitamins	Metabolism	Frataxin mitochondrial
NbS00031830g0001	ko00940//Phenylpropanoid biosynthesis;ko01110//Biosynthesis of secondary metabolites;ko01100//Metabolic pathways	Global and overview maps;Biosynthesis of other secondary metabolites	Metabolism	Peroxidase
NbS00031838g0010	ko04075//Plant hormone signal transduction	Signal transduction	Environmental Information Processing	GID1 gibberellin receptor
NbS00031842g0013	ko04016//MAPK signaling pathway - plant;ko04075//Plant hormone signal transduction	Signal transduction	Environmental Information Processing	Protein phosphatase 2C
NbS00031948g0008	ko00564//Glycerophospholipid metabolism	Lipid metabolism	Metabolism	Xenotropic and polytropic retrovirus receptor
NbS00032076g0009	ko01110//Biosynthesis of secondary metabolites;ko00906//Carotenoid biosynthesis;ko01100//Metabolic pathways	Global and overview maps;Metabolism of terpenoids and polyketides	Metabolism	Monooxygenase FAD binding protein
NbS00032243g0025	ko00909//Sesquiterpenoid and triterpenoid biosynthesis;ko01110//Biosynthesis of secondary metabolites	Metabolism of terpenoids and polyketides;Global and overview maps	Metabolism	Cytochrome P450
NbS00032475g0009	ko03060//Protein export	Folding, sorting and degradation	Genetic Information Processing	Genomic DNA chromosome 5 P1 clone MUB3
NbS00003259g0009	ko04626//Plant-pathogen interaction	Environmental adaptation	Organismal Systems	Serine/threonine kinase
NbS00061866g0004	ko04626//Plant-pathogen interaction	Environmental adaptation	Organismal Systems	Serine/threonine protein kinase PBS1
NbS00032668g0001	ko03050//Proteasome	Folding, sorting and degradation	Genetic Information Processing	Protein of unknown function DUF630 and DUF632
NbS00032678g0006	ko01110//Biosynthesis of secondary metabolites;ko01240//Biosynthesis of cofactors;ko00130//Ubiquinone and other terpenoid-quinone biosynthesis;ko01100//Metabolic pathways	Global and overview maps;Metabolism of cofactors and vitamins	Metabolism	Acyl CoA thioesterase/catalytic/hydrolase acting on ester bonds
NbS00032705g0004	ko00562//Inositol phosphate metabolism;ko01100//Metabolic pathways;ko04070//Phosphatidylinositol signaling system	Signal transduction;Global and overview maps;Carbohydrate metabolism	Environmental Information Processing;Metabolism	Protein of unknown function DUF668
NbS00032705g0012	ko04070//Phosphatidylinositol signaling system;ko01100//Metabolic pathways;ko00562//Inositol phosphate metabolism	Global and overview maps;Carbohydrate metabolism;Signal transduction	Metabolism;Environmental Information Processing	Protein of unknown function DUF668
NbS00032879g0006	ko04120//Ubiquitin mediated proteolysis	Folding, sorting and degradation	Genetic Information Processing	Peptidoglycan binding LysM domain containing protein
NbS00033064g0015	ko00564//Glycerophospholipid metabolism;ko00440//Phosphonate and phosphinate metabolism;ko01100//Metabolic pathways	Global and overview maps;Lipid metabolism;Metabolism of other amino acids	Metabolism	Ethanolamine phosphate cytidylyltransferase
NbS00033086g0011	ko01100//Metabolic pathways;ko00350//Tyrosine metabolism	Global and overview maps;Amino acid metabolism	Metabolism	Fumarylacetoacetase
NbS00033121g0007	ko00780//Biotin metabolism;ko00061//Fatty acid biosynthesis;ko01110//Biosynthesis of secondary metabolites;ko01212//Fatty acid metabolism;ko01240//Biosynthesis of cofactors;ko01100//Metabolic pathways;ko04146//Peroxisome	Global and overview maps;Metabolism of cofactors and vitamins;Transport and catabolism;Lipid metabolism	Cellular Processes;Metabolism	Glucose and ribitol dehydrogenase
NbS00033146g0012	ko01100//Metabolic pathways;ko00940//Phenylpropanoid biosynthesis;ko01110//Biosynthesis of secondary metabolites	Biosynthesis of other secondary metabolites;Global and overview maps	Metabolism	Cinnamyl alcohol dehydrogenase
NbS00033233g0003	ko01110//Biosynthesis of secondary metabolites;ko01100//Metabolic pathways;ko00500//Starch and sucrose metabolism	Carbohydrate metabolism;Global and overview maps	Metabolism	Beta amylase
NbS00033284g0007	ko01110//Biosynthesis of secondary metabolites;ko01212//Fatty acid metabolism;ko01100//Metabolic pathways;ko00061//Fatty acid biosynthesis;ko03020//RNA polymerase	Global and overview maps;Transcription;Lipid metabolism	Genetic Information Processing;Metabolism	acyl carrier protein S malonyltransferase
NbS00033317g0004	ko00250//Alanine, aspartate and glutamate metabolism;ko01100//Metabolic pathways;ko00330//Arginine and proline metabolism	Amino acid metabolism;Global and overview maps	Metabolism	Delta 1 pyrroline 5 carboxylate dehydrogenase 12A1 mitochondrial
NbS00016151g0001	ko04016//MAPK signaling pathway - plant;ko04626//Plant-pathogen interaction;ko04075//Plant hormone signal transduction	Signal transduction;Environmental adaptation	Environmental Information Processing;Organismal Systems	Somatic embryogenesis receptor kinase 1
NbS00033593g0008	ko00500//Starch and sucrose metabolism;ko01100//Metabolic pathways;ko01110//Biosynthesis of secondary metabolites	Global and overview maps;Carbohydrate metabolism	Metabolism	Cysteine rich receptor protein kinase
NbS00033627g0006	ko04075//Plant hormone signal transduction	Signal transduction	Environmental Information Processing	BZIP transcription factor
NbS00033734g0007	ko04075//Plant hormone signal transduction	Signal transduction	Environmental Information Processing	Auxin responsive protein
NbS00024054g0001	ko04626//Plant-pathogen interaction;ko04016//MAPK signaling pathway - plant	Environmental adaptation;Signal transduction	Environmental Information Processing;Organismal Systems	Transcription factor WRKY
NbS00033880g0005	ko01100//Metabolic pathways;ko03440//Homologous recombination;ko00563//Glycosylphosphatidylinositol (GPI)-anchor biosynthesis	Replication and repair;Glycan biosynthesis and metabolism;Global and overview maps	Genetic Information Processing;Metabolism	Genomic DNA chromosome 5 P1 clone MBG8
NbS00033880g0008	ko03440//Homologous recombination;ko00563//Glycosylphosphatidylinositol (GPI)-anchor biosynthesis;ko01100//Metabolic pathways	Global and overview maps;Glycan biosynthesis and metabolism;Replication and repair	Genetic Information Processing;Metabolism	Genomic DNA chromosome 5 P1 clone MBG8
NbS00033919g0004	ko04016//MAPK signaling pathway - plant;ko04075//Plant hormone signal transduction	Signal transduction	Environmental Information Processing	Protein phosphatase 2C
NbS00033920g0004	ko01100//Metabolic pathways	Global and overview maps	Metabolism	Endo 1 3 1%2C4 beta D glucanase
NbS00034065g0008	ko01100//Metabolic pathways;ko00480//Glutathione metabolism	Global and overview maps;Metabolism of other amino acids	Metabolism	Glutathione S transferase
NbS00034094g0004	ko04120//Ubiquitin mediated proteolysis	Folding, sorting and degradation	Genetic Information Processing	F box/LRR repeat protein 2
NbS00034147g0004	ko03015//mRNA surveillance pathway	Translation	Genetic Information Processing
NbS00034204g0015	ko00280//Valine, leucine and isoleucine degradation;ko01100//Metabolic pathways	Global and overview maps;Amino acid metabolism	Metabolism	Methylcrotonoyl CoA carboxylase beta subunit
NbS00034204g0016	ko04075//Plant hormone signal transduction	Signal transduction	Environmental Information Processing	abscisic acid responsive elements binding factor 3
NbS00034836g0005	ko00950//Isoquinoline alkaloid biosynthesis;ko01100//Metabolic pathways;ko01110//Biosynthesis of secondary metabolites	Biosynthesis of other secondary metabolites;Global and overview maps	Metabolism	S N methylcoclaurine 3' hydroxylase isozyme 1 Fragment
NbS00034848g0006	ko01100//Metabolic pathways;ko00561//Glycerolipid metabolism	Lipid metabolism;Global and overview maps	Metabolism	Hydrolase alpha/beta fold
NbS00035041g0001	ko04075//Plant hormone signal transduction	Signal transduction	Environmental Information Processing	abscisic acid responsive elements binding factor 3
NbS00035041g0002	ko04075//Plant hormone signal transduction	Signal transduction	Environmental Information Processing
NbS00035082g0005	ko01110//Biosynthesis of secondary metabolites;ko01100//Metabolic pathways;ko00270//Cysteine and methionine metabolism	Amino acid metabolism;Global and overview maps	Metabolism	1 aminocyclopropane 1 carboxylate oxidase
NbS00035154g0005	ko04075//Plant hormone signal transduction	Signal transduction	Environmental Information Processing	Gibberellin receptor GID1B
NbS00035347g0006	ko01230//Biosynthesis of amino acids;ko01100//Metabolic pathways;ko00400//Phenylalanine, tyrosine and tryptophan biosynthesis;ko01110//Biosynthesis of secondary metabolites;ko00260//Glycine, serine and threonine metabolism	Global and overview maps;Amino acid metabolism	Metabolism	Tryptophan synthase beta chain 2 chloroplastic
NbS00035464g0007	ko01100//Metabolic pathways;ko01110//Biosynthesis of secondary metabolites;ko00941//Flavonoid biosynthesis	Global and overview maps;Biosynthesis of other secondary metabolites	Metabolism	Vacuolar sorting receptor
NbS00035704g0012	ko01100//Metabolic pathways;ko00565//Ether lipid metabolism;ko00564//Glycerophospholipid metabolism;ko01110//Biosynthesis of secondary metabolites;ko04144//Endocytosis	Lipid metabolism;Global and overview maps;Transport and catabolism	Cellular Processes;Metabolism	Phospholipase D alpha 1
NbS00035808g0011	ko03015//mRNA surveillance pathway	Translation	Genetic Information Processing	Sec14p phosphatidylinositol transfer
NbS00036077g0004	ko00960//Tropane, piperidine and pyridine alkaloid biosynthesis;ko01100//Metabolic pathways;ko00950//Isoquinoline alkaloid biosynthesis;ko00410//beta-Alanine metabolism;ko00350//Tyrosine metabolism;ko00260//Glycine, serine and threonine metabolism;ko01110//Biosynthesis of secondary metabolites;ko00360//Phenylalanine metabolism	Metabolism of other amino acids;Amino acid metabolism;Biosynthesis of other secondary metabolites;Global and overview maps	Metabolism	Primary amine oxidase
NbS00036204g0010	ko04146//Peroxisome	Transport and catabolism	Cellular Processes	Mitochondrial substrate carrier Q
NbS00036208g0001	ko00942//Anthocyanin biosynthesis;ko00943//Isoflavonoid biosynthesis;ko01110//Biosynthesis of secondary metabolites;ko00944//Flavone and flavonol biosynthesis	Biosynthesis of other secondary metabolites;Global and overview maps	Metabolism	Malonyl CoA anthocyanin 3 O glucoside 6%26apos%26apos O malonyltransferase
NbS00036517g0003	ko04075//Plant hormone signal transduction;ko04016//MAPK signaling pathway - plant	Signal transduction	Environmental Information Processing	Serine/threonine protein kinase B raf
NbS00036543g0010	ko04075//Plant hormone signal transduction	Signal transduction	Environmental Information Processing	Auxin response factor 1
NbS00036582g0002	ko01110//Biosynthesis of secondary metabolites;ko00906//Carotenoid biosynthesis;ko01100//Metabolic pathways	Metabolism of terpenoids and polyketides;Global and overview maps	Metabolism	9 cis epoxycarotenoid dioxygenase
NbS00036745g0003	ko04136//Autophagy - other	Transport and catabolism	Cellular Processes	Serine/threonine protein kinase protein
NbS00038167g0001	ko04626//Plant-pathogen interaction;ko04016//MAPK signaling pathway - plant	Environmental adaptation;Signal transduction	Organismal Systems;Environmental Information Processing	Transcription factor WRKY
NbS00037143g0001	ko04075//Plant hormone signal transduction	Signal transduction	Environmental Information Processing	GID1 gibberellin receptor
NbS00037244g0008	ko00941//Flavonoid biosynthesis;ko01110//Biosynthesis of secondary metabolites	Global and overview maps;Biosynthesis of other secondary metabolites	Metabolism	UDP glucosyltransferase
NbS00037349g0002	ko04712//Circadian rhythm - plant	Environmental adaptation	Organismal Systems	Zinc finger protein CONSTANS 4
NbS00037357g0008	ko04146//Peroxisome;ko01100//Metabolic pathways;ko00920//Sulfur metabolism	Global and overview maps;Transport and catabolism;Energy metabolism	Metabolism;Cellular Processes	Histidine triad HIT protein
NbS00037407g0008	ko04075//Plant hormone signal transduction	Signal transduction	Environmental Information Processing	Squamosa promoter binding protein
NbS00037455g0107	ko00564//Glycerophospholipid metabolism	Lipid metabolism	Metabolism
NbS00037532g0002	ko01100//Metabolic pathways;ko00500//Starch and sucrose metabolism	Carbohydrate metabolism;Global and overview maps	Metabolism	Glucan endo 1 3 beta glucosidase 7
NbS00037540g0010	ko01110//Biosynthesis of secondary metabolites;ko01100//Metabolic pathways;ko00900//Terpenoid backbone biosynthesis	Global and overview maps;Metabolism of terpenoids and polyketides	Metabolism	4 hydroxy 3 methylbut 2 en 1 yl diphosphate synthase
NbS00037680g0001	ko03060//Protein export	Folding, sorting and degradation	Genetic Information Processing	Signal peptidase complex subunit 1
NbS00037888g0004	ko03040//Spliceosome	Transcription	Genetic Information Processing	Lysine ketoglutarate reductase trans splicing related 1
NbS00037939g0009	ko00480//Glutathione metabolism;ko01100//Metabolic pathways	Global and overview maps;Metabolism of other amino acids	Metabolism	Glutathione S transferase
NbS00038001g0002	ko04712//Circadian rhythm - plant	Environmental adaptation	Organismal Systems
NbS00038001g0007	ko04141//Protein processing in endoplasmic reticulum	Folding, sorting and degradation	Genetic Information Processing	NAC domain protein IPR003441
NbS00038103g0004	ko04075//Plant hormone signal transduction;ko04016//MAPK signaling pathway - plant	Signal transduction	Environmental Information Processing	Protein phosphatase 2C
NbS00027620g0003	ko04626//Plant-pathogen interaction	Environmental adaptation	Organismal Systems	U box domain containing protein kinase
NbS00038169g0006	ko04075//Plant hormone signal transduction	Signal transduction	Environmental Information Processing	abscisic acid responsive elements binding factor 3
NbS00038176g0004	ko01110//Biosynthesis of secondary metabolites;ko00999//Biosynthesis of various plant secondary metabolites	Global and overview maps;Biosynthesis of other secondary metabolites	Metabolism	UDP glucose flavonoid 3 O glucosyltransferase 7
NbS00038242g0003	ko01100//Metabolic pathways;ko00906//Carotenoid biosynthesis;ko01110//Biosynthesis of secondary metabolites	Global and overview maps;Metabolism of terpenoids and polyketides	Metabolism	Sex determination protein tasselseed 2
NbS00038311g0006	ko01110//Biosynthesis of secondary metabolites;ko00940//Phenylpropanoid biosynthesis;ko01100//Metabolic pathways;ko00945//Stilbenoid, diarylheptanoid and gingerol biosynthesis;ko00941//Flavonoid biosynthesis	Biosynthesis of other secondary metabolites;Global and overview maps	Metabolism	Hydroxycinnamoyl CoA quinate transferase
NbS00038354g0006	ko00600//Sphingolipid metabolism	Lipid metabolism	Metabolism	Proactivator polypeptide
NbS00038462g0008	ko00410//beta-Alanine metabolism;ko00310//Lysine degradation;ko01240//Biosynthesis of cofactors;ko00620//Pyruvate metabolism;ko00053//Ascorbate and aldarate metabolism;ko00561//Glycerolipid metabolism;ko00770//Pantothenate and CoA biosynthesis;ko01100//Metabolic pathways;ko00330//Arginine and proline metabolism;ko00340//Histidine metabolism;ko01110//Biosynthesis of secondary metabolites;ko00380//…	Metabolism of terpenoids and polyketides;Global and overview maps;Metabolism of cofactors and vitamins;Lipid metabolism;Metabolism of other amino acids;Amino acid metabolism;Carbohydrate metabolism	Metabolism	Aldehyde dehydrogenase family 2 member B4 mitochondrial
NbS00038485g0001	ko00511//Other glycan degradation	Glycan biosynthesis and metabolism	Metabolism	Acetylajmalan esterase
NbS00038540g0008	ko03040//Spliceosome	Transcription	Genetic Information Processing
NbS00005725g0010	ko04016//MAPK signaling pathway - plant;ko03040//Spliceosome;ko04626//Plant-pathogen interaction	Signal transduction;Transcription;Environmental adaptation	Environmental Information Processing;Organismal Systems;Genetic Information Processing	WRKY transcription factor
NbS00038800g0019	ko01200//Carbon metabolism;ko01100//Metabolic pathways;ko01110//Biosynthesis of secondary metabolites;ko00030//Pentose phosphate pathway	Global and overview maps;Carbohydrate metabolism	Metabolism	6 phosphogluconolactonase
NbS00038819g0014	ko00960//Tropane, piperidine and pyridine alkaloid biosynthesis;ko00950//Isoquinoline alkaloid biosynthesis;ko00360//Phenylalanine metabolism;ko01100//Metabolic pathways;ko00410//beta-Alanine metabolism;ko00350//Tyrosine metabolism;ko00260//Glycine, serine and threonine metabolism;ko01110//Biosynthesis of secondary metabolites	Biosynthesis of other secondary metabolites;Global and overview maps;Metabolism of other amino acids;Amino acid metabolism	Metabolism	Primary amine oxidase
NbS00038860g0016	ko01100//Metabolic pathways;ko00480//Glutathione metabolism	Metabolism of other amino acids;Global and overview maps	Metabolism	glutathione S transferase phi 8
NbS00038999g0004	ko02010//ABC transporters	Membrane transport	Environmental Information Processing	Pleiotropic drug resistance protein 1
NbS00039342g0010	ko00250//Alanine, aspartate and glutamate metabolism;ko00650//Butanoate metabolism;ko01100//Metabolic pathways	Global and overview maps;Amino acid metabolism;Carbohydrate metabolism	Metabolism	Gamma aminobutyrate transaminase 3 chloroplastic
NbS00039494g0010	ko00902//Monoterpenoid biosynthesis;ko01100//Metabolic pathways;ko00950//Isoquinoline alkaloid biosynthesis;ko01110//Biosynthesis of secondary metabolites	Biosynthesis of other secondary metabolites;Metabolism of terpenoids and polyketides;Global and overview maps	Metabolism	S N methylcoclaurine 3' hydroxylase isozyme 2
NbS00060905g0003	ko04626//Plant-pathogen interaction;ko04016//MAPK signaling pathway - plant	Signal transduction;Environmental adaptation	Environmental Information Processing;Organismal Systems	WRKY transcription factor
NbS00013642g0008	ko04626//Plant-pathogen interaction	Environmental adaptation	Organismal Systems	WRKY transcription factor 2
NbS00017114g0007	ko04016//MAPK signaling pathway - plant;ko04626//Plant-pathogen interaction	Signal transduction;Environmental adaptation	Organismal Systems;Environmental Information Processing	WRKY transcription factor 25
NbS00039678g0004	ko01100//Metabolic pathways;ko01212//Fatty acid metabolism;ko00061//Fatty acid biosynthesis;ko04075//Plant hormone signal transduction;ko04016//MAPK signaling pathway - plant	Global and overview maps;Lipid metabolism;Signal transduction	Metabolism;Environmental Information Processing	MLP protein 423
NbS00039857g0001	ko04075//Plant hormone signal transduction	Signal transduction	Environmental Information Processing	Auxin responsive
NbS00040216g0015	ko04146//Peroxisome	Transport and catabolism	Cellular Processes	peroxisomal adenine nucleotide carrier 1
NbS00057202g0004	ko04626//Plant-pathogen interaction;ko04016//MAPK signaling pathway - plant	Signal transduction;Environmental adaptation	Organismal Systems;Environmental Information Processing	WRKY transcription factor 25
NbS00040319g0006	ko04141//Protein processing in endoplasmic reticulum;ko04120//Ubiquitin mediated proteolysis	Folding, sorting and degradation	Genetic Information Processing	Ubiquitin conjugating enzyme E2 10
NbS00040361g0003	ko04141//Protein processing in endoplasmic reticulum;ko03040//Spliceosome;ko04144//Endocytosis	Folding, sorting and degradation;Transport and catabolism;Transcription	Genetic Information Processing;Cellular Processes	heat shock protein
NbS00040365g0001	ko01110//Biosynthesis of secondary metabolites;ko00592//alpha-Linolenic acid metabolism;ko01100//Metabolic pathways	Global and overview maps;Lipid metabolism	Metabolism	Allene oxide synthase chloroplastic
NbS00040519g0003	ko00040//Pentose and glucuronate interconversions;ko01100//Metabolic pathways	Carbohydrate metabolism;Global and overview maps	Metabolism	Os02g0448600 protein Fragment
NbS00005343g0004	ko04626//Plant-pathogen interaction;ko04016//MAPK signaling pathway - plant	Signal transduction;Environmental adaptation	Environmental Information Processing;Organismal Systems	WRKY transcription factor 26
NbS00040676g0010	ko04016//MAPK signaling pathway - plant;ko04075//Plant hormone signal transduction	Signal transduction	Environmental Information Processing	Serine/threonine protein kinase
NbS00040712g0012	ko01240//Biosynthesis of cofactors;ko01110//Biosynthesis of secondary metabolites;ko00130//Ubiquinone and other terpenoid-quinone biosynthesis;ko01100//Metabolic pathways	Global and overview maps;Metabolism of cofactors and vitamins	Metabolism	Flavoprotein wrbA
NbS00040816g0003	ko04141//Protein processing in endoplasmic reticulum	Folding, sorting and degradation	Genetic Information Processing	class IV heat shock protein
NbS00040894g0003	ko00310//Lysine degradation;ko00260//Glycine, serine and threonine metabolism;ko01100//Metabolic pathways;ko04146//Peroxisome	Amino acid metabolism;Transport and catabolism;Global and overview maps	Cellular Processes;Metabolism	sarcosine oxidase
NbS00040910g0005	ko01110//Biosynthesis of secondary metabolites;ko01100//Metabolic pathways;ko00562//Inositol phosphate metabolism	Global and overview maps;Carbohydrate metabolism	Metabolism	Carbohydrate kinase PfkB
NbS00041131g0023	ko01110//Biosynthesis of secondary metabolites;ko00860//Porphyrin metabolism	Global and overview maps;Metabolism of cofactors and vitamins	Metabolism	Spore coat protein A
NbS00041155g0006	ko01100//Metabolic pathways;ko01110//Biosynthesis of secondary metabolites;ko00592//alpha-Linolenic acid metabolism	Global and overview maps;Lipid metabolism	Metabolism	NADH flavin oxidoreductase/12 oxophytodienoate reductase
NbS00041294g0009	ko04141//Protein processing in endoplasmic reticulum	Folding, sorting and degradation	Genetic Information Processing	Dehydrin DHN1
NbS00041294g0010	ko03040//Spliceosome;ko00040//Pentose and glucuronate interconversions;ko01100//Metabolic pathways;ko03015//mRNA surveillance pathway;ko04141//Protein processing in endoplasmic reticulum	Translation;Folding, sorting and degradation;Global and overview maps;Transcription;Carbohydrate metabolism	Genetic Information Processing;Metabolism
NbS00041408g0009	ko03040//Spliceosome	Transcription	Genetic Information Processing	Heavy metal associated isoprenylated plant protein 26
NbS00041727g0010	ko04075//Plant hormone signal transduction;ko04016//MAPK signaling pathway - plant	Signal transduction	Environmental Information Processing	Serine/threonine protein kinase
NbS00041770g0009	ko04075//Plant hormone signal transduction	Signal transduction	Environmental Information Processing	Phytosulfokine receptor 2
NbS00042039g0001	ko03010//Ribosome	Translation	Genetic Information Processing	unknown protein
NbS00042158g0004	ko01110//Biosynthesis of secondary metabolites;ko00904//Diterpenoid biosynthesis	Metabolism of terpenoids and polyketides;Global and overview maps	Metabolism	2 oxoglutarate dependent dioxygenase
NbS00042298g0004	ko04141//Protein processing in endoplasmic reticulum	Folding, sorting and degradation	Genetic Information Processing	GTP binding protein SAR2
NbS00023308g0014	ko04626//Plant-pathogen interaction;ko04016//MAPK signaling pathway - plant	Environmental adaptation;Signal transduction	Organismal Systems;Environmental Information Processing	WRKY transcription factor 3
NbS00042311g0004	ko04141//Protein processing in endoplasmic reticulum	Folding, sorting and degradation	Genetic Information Processing	RING zinc finger containing protein
NbS00042717g0004	ko03013//Nucleocytoplasmic transport	Translation	Genetic Information Processing	Interactor of constitutive active ROPs 1
NbS00043029g0003	ko01110//Biosynthesis of secondary metabolites;ko00941//Flavonoid biosynthesis	Global and overview maps;Biosynthesis of other secondary metabolites	Metabolism	UDP glucosyltransferase
NbS00043229g0001	ko04075//Plant hormone signal transduction	Signal transduction	Environmental Information Processing	Response regulator 9
NbS00043355g0001	ko01110//Biosynthesis of secondary metabolites;ko01100//Metabolic pathways;ko00052//Galactose metabolism;ko00500//Starch and sucrose metabolism	Carbohydrate metabolism;Global and overview maps	Metabolism	Acid beta fructofuranosidase
NbS00043378g0007	ko00190//Oxidative phosphorylation	Energy metabolism	Metabolism	Inorganic pyrophosphatase protein
NbS00043380g0001	ko00410//beta-Alanine metabolism;ko01200//Carbon metabolism;ko00280//Valine, leucine and isoleucine degradation;ko01100//Metabolic pathways;ko00640//Propanoate metabolism	Carbohydrate metabolism;Amino acid metabolism;Global and overview maps;Metabolism of other amino acids	Metabolism	Ribonuclease H
NbS00043421g0004	ko04016//MAPK signaling pathway - plant;ko04075//Plant hormone signal transduction	Signal transduction	Environmental Information Processing	Abscisic acid receptor PYL9
NbS00043639g0008	ko01100//Metabolic pathways;ko00040//Pentose and glucuronate interconversions	Carbohydrate metabolism;Global and overview maps	Metabolism	pectinesterase/pectinesterase inhibitor 46
NbS00043886g0001	ko01100//Metabolic pathways;ko00052//Galactose metabolism	Global and overview maps;Carbohydrate metabolism	Metabolism	Alkaline alpha galactosidase 2
NbS00043886g0002	ko00052//Galactose metabolism;ko01100//Metabolic pathways	Carbohydrate metabolism;Global and overview maps	Metabolism	galactinol sucrose galactosyltransferase 6
NbS00043915g0005	ko01240//Biosynthesis of cofactors;ko01100//Metabolic pathways;ko00240//Pyrimidine metabolism	Global and overview maps;Nucleotide metabolism	Metabolism	Adenylate kinase
NbS00044074g0001	ko00909//Sesquiterpenoid and triterpenoid biosynthesis	Metabolism of terpenoids and polyketides	Metabolism	uncharacterized protein LOC100249110
NbS00044138g0002	ko03018//RNA degradation;ko03015//mRNA surveillance pathway;ko03040//Spliceosome	Transcription;Folding, sorting and degradation;Translation	Genetic Information Processing	Polyadenylate binding protein 1
NbS00044287g0005	ko00520//Amino sugar and nucleotide sugar metabolism;ko01100//Metabolic pathways	Global and overview maps;Carbohydrate metabolism	Metabolism	S receptor kinase protein 1
NbS00044598g0014	ko01110//Biosynthesis of secondary metabolites;ko01100//Metabolic pathways;ko01240//Biosynthesis of cofactors;ko00053//Ascorbate and aldarate metabolism	Carbohydrate metabolism;Global and overview maps	Metabolism	mannose 1 phosphate guanylyltransferase GDPs GDP galactose mannose 1 phosphate guanylyltransferases GDP galactose glucose 1 phosphate guanylyltransferases GDP galactose myoinositol 1 phosphate guanylyltransferases glucose 1 phosphate guanylyltransferase
NbS00044789g0018	ko01230//Biosynthesis of amino acids;ko00400//Phenylalanine, tyrosine and tryptophan biosynthesis;ko01110//Biosynthesis of secondary metabolites;ko00230//Purine metabolism;ko01100//Metabolic pathways	Amino acid metabolism;Global and overview maps;Nucleotide metabolism	Metabolism	Tudor/PWWP/MBT
NbS00045109g0006	ko00940//Phenylpropanoid biosynthesis;ko00380//Tryptophan metabolism;ko01110//Biosynthesis of secondary metabolites;ko01100//Metabolic pathways	Global and overview maps;Amino acid metabolism;Biosynthesis of other secondary metabolites	Metabolism	O methyltransferase
NbS00045179g0002	ko00190//Oxidative phosphorylation;ko01100//Metabolic pathways	Global and overview maps;Energy metabolism	Metabolism	ATP synthase subunit delta' mitochondrial
NbS00045211g0002	ko02010//ABC transporters	Membrane transport	Environmental Information Processing
NbS00042305g0004	ko04626//Plant-pathogen interaction;ko04016//MAPK signaling pathway - plant	Signal transduction;Environmental adaptation	Organismal Systems;Environmental Information Processing	WRKY transcription factor 3
NbS00045440g0005	ko01100//Metabolic pathways;ko00564//Glycerophospholipid metabolism;ko00561//Glycerolipid metabolism;ko01110//Biosynthesis of secondary metabolites;ko00520//Amino sugar and nucleotide sugar metabolism;ko03440//Homologous recombination	Carbohydrate metabolism;Replication and repair;Lipid metabolism;Global and overview maps	Metabolism;Genetic Information Processing	Pathogenesis related protein R major form
NbS00045473g0003	ko04712//Circadian rhythm - plant	Environmental adaptation	Organismal Systems	PEBP phosphatidylethanolamine binding protein
NbS00045272g0008	ko04016//MAPK signaling pathway - plant;ko04626//Plant-pathogen interaction;ko03040//Spliceosome;ko00510//N-Glycan biosynthesis;ko00513//Various types of N-glycan biosynthesis;ko01100//Metabolic pathways	Glycan biosynthesis and metabolism;Transcription;Global and overview maps;Environmental adaptation;Signal transduction	Genetic Information Processing;Environmental Information Processing;Metabolism;Organismal Systems	WRKY transcription factor 33	NbWRKY33
NbS00045629g0004	ko00270//Cysteine and methionine metabolism;ko01100//Metabolic pathways;ko00330//Arginine and proline metabolism	Amino acid metabolism;Global and overview maps	Metabolism	S adenosylmethionine decarboxylase proenzyme
NbS00018072g0005	ko04626//Plant-pathogen interaction	Environmental adaptation	Organismal Systems	WRKY transcription factor 35
NbS00046729g0003	ko00905//Brassinosteroid biosynthesis;ko01110//Biosynthesis of secondary metabolites	Metabolism of terpenoids and polyketides;Global and overview maps	Metabolism	Glycosyltransferase
NbS00046740g0003	ko01200//Carbon metabolism;ko00010//Glycolysis / Gluconeogenesis;ko00071//Fatty acid degradation;ko01110//Biosynthesis of secondary metabolites;ko00350//Tyrosine metabolism;ko00620//Pyruvate metabolism;ko01100//Metabolic pathways	Amino acid metabolism;Lipid metabolism;Global and overview maps;Carbohydrate metabolism	Metabolism	Alcohol dehydrogenase 1
NbS00046764g0001	ko01240//Biosynthesis of cofactors;ko00053//Ascorbate and aldarate metabolism;ko01100//Metabolic pathways;ko01110//Biosynthesis of secondary metabolites	Carbohydrate metabolism;Global and overview maps	Metabolism	GDP L galactose phosphorylase 2
NbS00047113g0001	ko01100//Metabolic pathways;ko00040//Pentose and glucuronate interconversions	Carbohydrate metabolism;Global and overview maps	Metabolism
NbS00047271g0007	ko04141//Protein processing in endoplasmic reticulum	Folding, sorting and degradation	Genetic Information Processing	21.7 kDa class VI heat shock protein
NbS00001567g0017	ko04016//MAPK signaling pathway - plant;ko04626//Plant-pathogen interaction	Environmental adaptation;Signal transduction	Organismal Systems;Environmental Information Processing	WRKY transcription factor 5
NbS00047436g0006	ko04016//MAPK signaling pathway - plant	Signal transduction	Environmental Information Processing	Serine/threonine kinase receptor
NbS00047628g0009	ko01110//Biosynthesis of secondary metabolites;ko00561//Glycerolipid metabolism;ko00071//Fatty acid degradation;ko00903//Limonene and pinene degradation;ko00310//Lysine degradation;ko00340//Histidine metabolism;ko00280//Valine, leucine and isoleucine degradation;ko01100//Metabolic pathways;ko00010//Glycolysis / Gluconeogenesis;ko00330//Arginine and proline metabolism;ko00410//beta-Alanine metabol…	Carbohydrate metabolism;Global and overview maps;Amino acid metabolism;Metabolism of cofactors and vitamins;Lipid metabolism;Metabolism of terpenoids and polyketides;Metabolism of other amino acids	Metabolism	Aldehyde dehydrogenase expressed
NbS00047637g0005	ko04075//Plant hormone signal transduction;ko04016//MAPK signaling pathway - plant	Signal transduction	Environmental Information Processing	Protein phosphatase 2C
NbS00047661g0005	ko00902//Monoterpenoid biosynthesis;ko01110//Biosynthesis of secondary metabolites	Global and overview maps;Metabolism of terpenoids and polyketides	Metabolism	Cytochrome P450 76C4
NbS00047802g0002	ko00520//Amino sugar and nucleotide sugar metabolism;ko01100//Metabolic pathways	Global and overview maps;Carbohydrate metabolism	Metabolism	galacturonosyltransferase 6
NbS00047880g0005	ko00970//Aminoacyl-tRNA biosynthesis	Translation	Genetic Information Processing
NbS00048042g0003	ko01110//Biosynthesis of secondary metabolites;ko00905//Brassinosteroid biosynthesis	Metabolism of terpenoids and polyketides;Global and overview maps	Metabolism	Glycosyltransferase
NbS00048158g0015	ko04075//Plant hormone signal transduction	Signal transduction	Environmental Information Processing	Xyloglucan endotransglucosylase/hydrolase 3
NbS00048319g0003	ko04075//Plant hormone signal transduction	Signal transduction	Environmental Information Processing	Auxin induced SAUR protein
NbS00048674g0001	ko01110//Biosynthesis of secondary metabolites;ko00940//Phenylpropanoid biosynthesis;ko00945//Stilbenoid, diarylheptanoid and gingerol biosynthesis;ko01100//Metabolic pathways;ko00941//Flavonoid biosynthesis	Global and overview maps;Biosynthesis of other secondary metabolites	Metabolism	Hydroxycinnamoyl Coenzyme A shikimate/quinate hydroxycinnamoyltransferase
NbS00048684g0013	ko00902//Monoterpenoid biosynthesis;ko01110//Biosynthesis of secondary metabolites	Global and overview maps;Metabolism of terpenoids and polyketides	Metabolism	Cytochrome P450 76C4
NbS00048704g0005	ko04141//Protein processing in endoplasmic reticulum	Folding, sorting and degradation	Genetic Information Processing	class I heat shock protein 3
NbS00049041g0002	ko00190//Oxidative phosphorylation;ko01100//Metabolic pathways	Energy metabolism;Global and overview maps	Metabolism
NbS00049483g0001	ko01110//Biosynthesis of secondary metabolites;ko00999//Biosynthesis of various plant secondary metabolites	Global and overview maps;Biosynthesis of other secondary metabolites	Metabolism	UDP glucosyltransferase family 1 protein
NbS00049483g0002	ko01110//Biosynthesis of secondary metabolites;ko00999//Biosynthesis of various plant secondary metabolites	Global and overview maps;Biosynthesis of other secondary metabolites	Metabolism	UDP glucosyltransferase family 1 protein
NbS00049504g0001	ko04712//Circadian rhythm - plant	Environmental adaptation	Organismal Systems	TCP family transcription factor
NbS00049665g0005	ko01100//Metabolic pathways;ko00190//Oxidative phosphorylation	Energy metabolism;Global and overview maps	Metabolism	Plasma membrane ATPase 3
NbS00049670g0001	ko01110//Biosynthesis of secondary metabolites;ko00906//Carotenoid biosynthesis;ko00904//Diterpenoid biosynthesis;ko01100//Metabolic pathways	Global and overview maps;Metabolism of terpenoids and polyketides	Metabolism	Momilactone A synthase
NbS00053148g0001	ko04626//Plant-pathogen interaction;ko04016//MAPK signaling pathway - plant	Signal transduction;Environmental adaptation	Organismal Systems;Environmental Information Processing	WRKY transcription factor 5
NbS00050609g0006	ko01100//Metabolic pathways;ko00909//Sesquiterpenoid and triterpenoid biosynthesis;ko01110//Biosynthesis of secondary metabolites;ko00100//Steroid biosynthesis	Metabolism of terpenoids and polyketides;Global and overview maps;Lipid metabolism	Metabolism	Squalene synthase
NbS00050615g0007	ko00260//Glycine, serine and threonine metabolism;ko01100//Metabolic pathways;ko00270//Cysteine and methionine metabolism;ko00250//Alanine, aspartate and glutamate metabolism;ko00280//Valine, leucine and isoleucine degradation;ko01110//Biosynthesis of secondary metabolites	Amino acid metabolism;Global and overview maps	Metabolism	Alanine glyoxylate aminotransferase 2 3 mitochondrial
NbS00050790g0003	ko04075//Plant hormone signal transduction	Signal transduction	Environmental Information Processing	Lipase/lipooxygenase PLAT/LH2
NbS00050924g0007	ko01100//Metabolic pathways;ko00480//Glutathione metabolism	Metabolism of other amino acids;Global and overview maps	Metabolism	Glutathione S transferase
NbS00051186g0002	ko00909//Sesquiterpenoid and triterpenoid biosynthesis	Metabolism of terpenoids and polyketides	Metabolism	AtIII18x5 protein Fragment
NbS00051298g0001	ko01230//Biosynthesis of amino acids;ko01100//Metabolic pathways;ko00260//Glycine, serine and threonine metabolism;ko01110//Biosynthesis of secondary metabolites	Global and overview maps;Amino acid metabolism	Metabolism	L allo threonine aldolase
NbS00051728g0005	ko03040//Spliceosome	Transcription	Genetic Information Processing
NbS00051728g0006	ko03040//Spliceosome	Transcription	Genetic Information Processing	Arginine/serine rich splicing factor
NbS00052770g0005	ko00280//Valine, leucine and isoleucine degradation;ko01110//Biosynthesis of secondary metabolites;ko00640//Propanoate metabolism;ko01100//Metabolic pathways	Carbohydrate metabolism;Global and overview maps;Amino acid metabolism	Metabolism	3 methyl 2 oxobutanoate dehydrogenase 2 methylpropanoyl transferring
NbS00052917g0003	ko00480//Glutathione metabolism;ko01100//Metabolic pathways	Metabolism of other amino acids;Global and overview maps	Metabolism	Glutathione S transferase protein
NbS00027802g0006	ko04626//Plant-pathogen interaction	Environmental adaptation	Organismal Systems	WRKY transcription factor 7
NbS00053408g0002	ko01100//Metabolic pathways;ko01110//Biosynthesis of secondary metabolites;ko00100//Steroid biosynthesis	Lipid metabolism;Global and overview maps	Metabolism	24 sterol C methyltransferase
NbS00053408g0007	ko01100//Metabolic pathways;ko00100//Steroid biosynthesis;ko01110//Biosynthesis of secondary metabolites	Lipid metabolism;Global and overview maps	Metabolism	DDB1 and CUL4 associated factor 8 protein 1
NbS00053486g0010	ko04120//Ubiquitin mediated proteolysis	Folding, sorting and degradation	Genetic Information Processing	F box/LRR repeat protein 2
NbS00001411g0113	ko04626//Plant-pathogen interaction;ko00450//Selenocompound metabolism;ko00061//Fatty acid biosynthesis;ko01240//Biosynthesis of cofactors;ko00780//Biotin metabolism;ko01212//Fatty acid metabolism;ko04016//MAPK signaling pathway - plant;ko01100//Metabolic pathways	Environmental adaptation;Signal transduction;Lipid metabolism;Global and overview maps;Metabolism of other amino acids;Metabolism of cofactors and vitamins	Environmental Information Processing;Organismal Systems;Metabolism
NbS00053678g0011	ko00640//Propanoate metabolism;ko00280//Valine, leucine and isoleucine degradation;ko01110//Biosynthesis of secondary metabolites;ko01100//Metabolic pathways	Amino acid metabolism;Global and overview maps;Carbohydrate metabolism	Metabolism	2 oxoisovalerate dehydrogenase subunit alpha mitochondrial
NbS00053961g0017	ko00591//Linoleic acid metabolism	Lipid metabolism	Metabolism	Lipoxygenase
NbS00001480g0115	ko04016//MAPK signaling pathway - plant;ko04626//Plant-pathogen interaction	Signal transduction;Environmental adaptation	Organismal Systems;Environmental Information Processing
NbS00054351g0002	ko01100//Metabolic pathways;ko00770//Pantothenate and CoA biosynthesis;ko00240//Pyrimidine metabolism;ko00410//beta-Alanine metabolism	Metabolism of other amino acids;Nucleotide metabolism;Metabolism of cofactors and vitamins;Global and overview maps	Metabolism	Dihydropyrimidinase
NbS00054566g0003	ko04141//Protein processing in endoplasmic reticulum	Folding, sorting and degradation	Genetic Information Processing	Chaperone protein DnaJ 1
NbS00054613g0010	ko04141//Protein processing in endoplasmic reticulum	Folding, sorting and degradation	Genetic Information Processing	class I heat shock protein 3
NbS00054691g0001	ko04075//Plant hormone signal transduction	Signal transduction	Environmental Information Processing	GH3
NbS00002272g0101	ko04626//Plant-pathogen interaction	Environmental adaptation	Organismal Systems
NbS00055004g0009	ko00480//Glutathione metabolism;ko01100//Metabolic pathways	Metabolism of other amino acids;Global and overview maps	Metabolism	Glutathione S transferase
NbS00055055g0001	ko04712//Circadian rhythm - plant	Environmental adaptation	Organismal Systems
NbS00055092g0001	ko00620//Pyruvate metabolism;ko00010//Glycolysis / Gluconeogenesis;ko01100//Metabolic pathways;ko01110//Biosynthesis of secondary metabolites;ko00630//Glyoxylate and dicarboxylate metabolism;ko01200//Carbon metabolism;ko00650//Butanoate metabolism	Carbohydrate metabolism;Global and overview maps	Metabolism	Acyl CoA synthetase/AMP acid ligase II
NbS00055412g0007	ko00051//Fructose and mannose metabolism;ko00010//Glycolysis / Gluconeogenesis;ko01200//Carbon metabolism;ko01250//Biosynthesis of nucleotide sugars;ko00524//Neomycin, kanamycin and gentamicin biosynthesis;ko01100//Metabolic pathways;ko00052//Galactose metabolism;ko00500//Starch and sucrose metabolism;ko00520//Amino sugar and nucleotide sugar metabolism;ko01110//Biosynthesis of secondary metaboli…	Carbohydrate metabolism;Global and overview maps;Biosynthesis of other secondary metabolites	Metabolism	Hexokinase
NbS00055581g0001	ko00909//Sesquiterpenoid and triterpenoid biosynthesis	Metabolism of terpenoids and polyketides	Metabolism	5 epi aristolochene synthase 2
NbS00002720g0116	ko04626//Plant-pathogen interaction	Environmental adaptation	Organismal Systems
NbS00055702g0005	ko01100//Metabolic pathways;ko00561//Glycerolipid metabolism;ko01110//Biosynthesis of secondary metabolites;ko00564//Glycerophospholipid metabolism	Lipid metabolism;Global and overview maps	Metabolism	Phosphatidate phosphatase LPIN3
NbS00056547g0005	ko01110//Biosynthesis of secondary metabolites;ko01200//Carbon metabolism;ko00190//Oxidative phosphorylation;ko00020//Citrate cycle (TCA cycle);ko01100//Metabolic pathways	Energy metabolism;Carbohydrate metabolism;Global and overview maps	Metabolism	Iron sulfur subunit of succinate dehydrogenase
NbS00056676g0007	ko01240//Biosynthesis of cofactors;ko00130//Ubiquinone and other terpenoid-quinone biosynthesis;ko01100//Metabolic pathways;ko01110//Biosynthesis of secondary metabolites	Metabolism of cofactors and vitamins;Global and overview maps	Metabolism	Flavoprotein wrbA
NbS00056949g0004	ko04075//Plant hormone signal transduction	Signal transduction	Environmental Information Processing	Histidine phosphotransfer protein
NbS00010115g0114	ko04626//Plant-pathogen interaction	Environmental adaptation	Organismal Systems
NbS00057576g0008	ko04144//Endocytosis	Transport and catabolism	Cellular Processes	Clathrin light chain 2
NbS00057716g0005	ko04136//Autophagy - other	Transport and catabolism	Cellular Processes	Autophagy related protein 8f
NbS00058134g0024	ko01100//Metabolic pathways;ko00592//alpha-Linolenic acid metabolism;ko01110//Biosynthesis of secondary metabolites	Lipid metabolism;Global and overview maps	Metabolism	NADH flavin oxidoreductase/12 oxophytodienoate reductase
NbS00058225g0005	ko01110//Biosynthesis of secondary metabolites;ko01100//Metabolic pathways;ko00940//Phenylpropanoid biosynthesis	Global and overview maps;Biosynthesis of other secondary metabolites	Metabolism	Peroxidase
NbS00058546g0003	ko01110//Biosynthesis of secondary metabolites;ko01100//Metabolic pathways;ko00906//Carotenoid biosynthesis	Metabolism of terpenoids and polyketides;Global and overview maps	Metabolism	9 cis epoxycarotenoid dioxygenase
NbS00058864g0003	ko04016//MAPK signaling pathway - plant	Signal transduction	Environmental Information Processing	Cysteine rich receptor protein kinase 2
NbS00059037g0007	ko04120//Ubiquitin mediated proteolysis	Folding, sorting and degradation	Genetic Information Processing	Regulator of chromosome condensation RCC1 domain containing protein
NbS00059107g0007	ko00564//Glycerophospholipid metabolism;ko01110//Biosynthesis of secondary metabolites;ko00592//alpha-Linolenic acid metabolism;ko01100//Metabolic pathways	Global and overview maps;Lipid metabolism	Metabolism	alpha/beta Hydrolases
NbS00010382g0204	ko04626//Plant-pathogen interaction	Environmental adaptation	Organismal Systems
NbS00059667g0012	ko04141//Protein processing in endoplasmic reticulum	Folding, sorting and degradation	Genetic Information Processing	Dehydrin DHN1
NbS00059872g0002	ko03013//Nucleocytoplasmic transport	Translation	Genetic Information Processing
NbS00018164g0113	ko04626//Plant-pathogen interaction;ko01100//Metabolic pathways;ko00040//Pentose and glucuronate interconversions	Environmental adaptation;Global and overview maps;Carbohydrate metabolism	Metabolism;Organismal Systems
NbS00021694g0101	ko04626//Plant-pathogen interaction;ko04016//MAPK signaling pathway - plant	Environmental adaptation;Signal transduction	Organismal Systems;Environmental Information Processing
NbS00027415g0104	ko04626//Plant-pathogen interaction;ko04016//MAPK signaling pathway - plant	Environmental adaptation;Signal transduction	Environmental Information Processing;Organismal Systems
NbS00062047g0006	ko01100//Metabolic pathways;ko00480//Glutathione metabolism	Global and overview maps;Metabolism of other amino acids	Metabolism	Glutathione S transferase protein
