# Supplementary material for: Identification and characterization of TMV-induced volatile signals in Nicotiana benthamiana: evidence for JA/ET defense pathway priming in congeneric neighbors via airborne (E)-2-octenal
Source: Funct Integr Genomics. 2023 Aug 12;23(3):272. doi: 10.1007/s10142-023-01203-z (PMC10421810; doi:10.1007/s10142-023-01203-z)
Supplement: Supplementary file 1 — ESM 1 [file 10142_2023_1203_MOESM1_ESM.zip › Supplementary Table S3.xlsx]

## Sheet: Supplementary Table S3
Supplementary Table S3. VOCs identified in N. benthamiana plant using a SPME-GC-MS method built in this study.
Compound	Rt (min)	Name	CAS	Control1	Control2	Control3	Mock1	Mock2	Mock3	TMV1	TMV2	TMV3	VIP	TMV/Control	TMV/Mock
1	9.95139	Benzeneacetamide	103-81-1	0.00518095	0.00320927	0.00294862	0.000208804	0.000101309	0.000471197	0.000554716	0.000127519	0.000186142	1.083	Up	Down
2	10.8477	Hexanal	66-25-1	0.00204792	0.00233594	0.00243699	0.00211084	8.20263e-05	0.000431976	0.00213604	0.00575671	0.00212465	1.23317	Up	Up
3	12.4633	2-Butanone	78-93-3	0.00158924	0.00173352	0.0018377	0.00468253	0.00299077	0.00135157	0.00657114	0.00288253	0.00410768	0.882239	Up	Up
4	13.5926	3-Hexen-1-ol	544-12-7	0.00108361	0.0031837	5.59103e-05	0.00169372	0.00135763	0.00135491	0.00220587	0.00999627	4.21645e-05	0.676306	Up	Up
5	13.9821	Acetophenone	100-41-4	0.00540049	0.00466058	0.00329916	1.61877e-05	1.22716e-05	0.00115541	0.00183234	0.000202116	0.00184163	1.13745	Up	Down
6	14.4532	p-Xylene	106-42-3	0.0140899	0.0124358	0.00868571	0.00355697	0.00352175	0.00441945	0.0032893	0.00276674	0.00544928	1.06783	Up	Down
7	15.3375	Styrene	100-42-5	0.00266567	0.00225039	0.00226165	0.000196569	9.90684e-05	0.000191948	0.000249672	5.78907e-05	0.00020331	1.14177	Up	Down
8	15.6607	Heptanal	111-71-7	0.00261864	0.0016607	0.00202495	0.00437038	0.00410367	0.00434032	0.00522187	0.00494854	0.00413034	1.0712	Up	Up
9	16.0212	3-Methylcyclopentyl acetate	24070-70-0	0	0	0	0	0	0	0.000869698	0.00128541	0	1.13782	Up	Up
10	16.0824	methoxy-phenyl-Oxime	-	0.0165404	0.0175129	0.0155191	0.0241011	0.0224195	0.0205223	0.0155011	0.0181588	0.0256718	0.954751	Down	Up
11	18.506	Benzaldehyde	100-52-7	0.00379442	0.00903229	0.00863272	0.00538369	0.00572868	0.00386211	0.00506713	0.00503577	0.00645106	0.652248	Up	Down
12	18.6267	trans-β-Ocimene	3779-61-1	0.00593712	0.00667665	0.00629056	0.00367469	0.00364132	0.00365672	0.00341002	0.00543296	0.00449314	1.16648	Up	Down
13	18.8954	2-Hexadecanol	14852-31-4	0.000541686	0.000511643	0.000375653	0.000336611	0.00033263	0.000299832	0.00025134	0.00039589	0.000377362	0.943686	Up	Down
14	18.943	2-ethyl-hexanal	123-05-7	0.00182889	0.0019945	0.00266841	0.00217345	0.00277332	0.00318239	0.00265131	0.00305698	0.00291044	0.761069	Up	Up
15	20.1233	hexahydrofarnesol	6750-34-1	5.9154e-05	5.89856e-05	0.000149164	0.00030043	0.00044358	0.000273493	0.000672949	0.000411054	0.000898687	1.15527	Up	Up
16	20.392	Phenol	108-95-2	0.0012642	0.00120661	0.00160257	0.00135062	0.00116448	0.000249322	0.000869362	0.000658954	0.000576447	0.767642	Down	Down
17	20.722	6-methyl-5-hepten-2-one	110-93-0	0.00901261	0.00814046	0.00370134	0.0104038	0.00896098	0.00564029	0.0213122	0.0471266	0.0163628	1.22704	Up	Up
18	21.0859	(-)-Beta-Pinene	18172-67-3	0.00142403	0.00187084	0.00138525	0.0009642	0.000781145	0.00243516	0.0010616	0.00139824	0.00155789	0.226865	Down	Down
19	21.8138	Octanal	124-13-0	0.00622627	0.00815508	0.00761571	0.0123167	0.0118894	0.0117785	0.0171538	0.0150599	0.0123669	1.10323	Up	Up
20	23.3411	2,3-Dimethyl-cyclohexa-1,3-diene	4430-91-5	0.00107216	0.000945669	0.000829334	0.00157803	0.00105255	0.00105367	0.00149378	0.00213745	0.00617313	1.01041	Up	Up
21	23.3598	Benzyl alcohol	100-51-6	0.00202306	0.00265238	0.00265506	0.00183195	0.0011928	0.00110609	0.00187635	0.00183066	0.00168251	1.16226	Up	Down
22	23.4805	1-ethyl-3-methyl-benzene	620-14-4	0.00103849	0.0010855	0.000680087	0.000403617	0.000655024	0.000645956	0.00493506	0.00670178	0.0164179	1.3374	Up	Up
23	24.0282	2-ethyl-1-hexanol	104-76-7	0.105243	0.101878	0.107972	0.0692941	0.0790669	0.0901124	0.082211	0.0613653	0.0641022	1.03202	Down	Down
24	24.4023	Eucalyptol	470-82-6	0.000575376	0.000404761	0.000151782	0.000109279	9.42438e-05	0.000152655	0.000634237	0.000848101	0.000589185	1.62091	Up	Up
25	24.4669	Limonene	138-86-3	0.00541101	0.0057365	0.0611704	0.000941787	0.00104918	0.00103703	0.000251385	0.000707418	0.000321785	0.698946	Down	Down
26	24.9397	2-Hexadecanol	14852-31-4	0.00216632	0.00154149	0.00143884	0.00028795	0.00028524	0.000231091	0.000322544	0.000213953	0.000288253	1.10801	Up	Down
27	25.2544	(E)-2-Octenal	2548-87-0	0	0	0	0	0	0	0.00170789	0.00329173	0.00210461	1.53404	Up	Up
28	25.2901	Acetophenone	98-86-2	0.00232572	0.00184914	0.00202294	0.001853	0.00111682	0.00143073	0.00162513	0.00157978	0.0015075	0.945179	Up	Down
29	25.5894	1-methyl-4-propyl-benzene	1074-55-1	0.000552081	0.000436145	0.000618105	0.00106202	0.00110117	0.00113354	0.00110172	0.000117861	0.000981711	1.03717	Down	Up
30	26.0401	Glyceryl linolenate	18465-99-1	0	0	0	0	0	0	0.000331188	0.000557561	0.000375164	1.56212	Up	Up
31	26.7935	Pentylcyclopropane	2511-91-3	0.000676134	0.000611495	0.000786699	0.00152157	0.00118548	0.00130549	0.00141758	0.00161986	0.00131366	1.05558	Up	Up
32	26.9228	Mannosamine	6915-39-5	0	0	0	0	0	0	0.00018103	0.000288189	0	1.12667	Up	Up
33	27.62	(E)-1-Phenyl-1-butene	824-90-8	0.00471977	0.00136623	0.00114761	0.000455643	0.00448749	0.00121218	0.00508633	0.00429501	0.00475698	1.09538	Up	Up
34	27.8411	p-Cymene	99-87-6	0.0010403	0.00116169	0.000970543	0.000143841	0.000289019	0.000285421	0.000337055	0.000360458	0.000639525	1.20351	Up	Down
35	28.1847	1-ethenyl-4-ethyl-benzene	27831-13-6	0.000940896	0.000755063	0.0010404	0.00110736	0.00110734	0.00121192	0.00148965	0.00115347	0.00111764	0.910115	Up	Up
36	28.7119	Nonanal	124-19-6	0.0188685	0.0195152	0.0189262	0.0309912	0.0296855	0.0277514	0.0384994	0.0355706	0.0291285	1.08488	Up	Up
37	28.8344	Linalool	78-70-6	0.0184919	0.0255649	0.00584631	0.00179703	0.00233473	0.0012805	0.0212126	0.00430526	0.00336624	0.978618	Up	Down
38	29.1609	(Hydroxyimino)-3-phenylpropanoic acid	3682-17-5	0.00169989	0.00155655	0.000871194	0.00105747	0.00108321	0.000978129	0.00791686	0.00785143	0.00640714	1.63338	Up	Up
39	29.6813	2-NITROPHENOL	88-75-5	0.000660432	0.000420558	0.000841047	0.000201099	0.000196951	0.000163463	0.000280706	0.000307634	0.000152494	1.05899	Up	Down
40	29.9534	Undecane	1120-21-4	0.00515306	0.00408043	0.00283297	0.000906048	0.000867356	0.000858939	0.000709722	0.000582074	0.000753301	1.07022	Down	Down
41	30.0317	1-ethyl-2,3-dimethyl-benzene	933-98-2	0.000871794	0.000869612	0.000689576	0.000498264	0.000480042	0.00045736	0.000268421	0.000443507	0.00015021	1.07757	Down	Down
42	30.2153	2'-O-Methylguanosine	2140-71-8	0.000606985	0.000440039	0.000874368	0.00063814	0.000825366	0.000138442	0.000837981	0.00084544	0.000490479	0.601781	Up	Up
43	30.933	2-Ethylindan	56147-63-8	0.000710263	0.000645314	0.000704879	0.000558284	0.000790416	0.000910551	0.000967037	0.000797633	0.000781372	0.746505	Up	Up
44	31.4568	2,2,4-TRIMETHYL-1,3-PENTANEDIOL	144-19-4	0.00422944	0.00418715	0.00485601	0.00302732	0.00347418	0.003423	0.00390258	0.00297608	0.00193134	0.908992	Down	Down
45	32.4433	Benzoic acid	65-85-0	0.00341096	0.00294161	0.00281131	0.00374009	0.0036353	0.0036401	0.00270972	0.00284356	0.00289756	1.62402	Down	Down
46	33.1099	4-ethyl-benzaldehyde	4748-78-1	0.00441238	0.00444509	0.00451729	0.00809296	0.00956093	0.0110492	0.0129918	0.00695191	0.00703555	0.955876	Down	Up
47	33.678	Octanoic acid	124-07-2	0.000745648	0.000760091	0.000673477	0.00181877	0.00172759	0.00175888	0.00167779	0.00141012	0.0010662	1.25504	Down	Up
48	33.7664	1-Nonanol	143-08-8	0.00225627	0.00161379	0.00160178	0.00550496	0.00398219	0.0038962	0.00427802	0.00342712	0.00317891	1.16101	Down	Up
49	33.865	Naphthalene	91-20-3	0.00370631	0.00364247	0.00288527	0.00143819	0.00134285	0.00141327	0.00121396	0.000855651	0.0010794	1.09881	Down	Down
50	34.3106	2-(2-Butoxyethoxy)ethanol	112-34-5	0.0774343	0.0680358	0.0888672	0.0425766	0.0628825	0.0624222	0.0598409	0.0449906	0.0216865	0.934376	Down	Down
51	34.5623	Methyl Salicylate	119-36-8	0	0	0	0.000597881	0.000748664	0.00065844	0.0007011	0.000642229	0.000597876	0.852677	Down	Up
52	35.7528	Bicyclo[3.3.1]nonane-2,6-diol	16473-12-4	0.0014825	0.00124231	0.00203581	0.000171567	0.000219648	0.00250946	8.83761e-05	5.81968e-05	0.000357814	0.834138	Down	Down
53	35.7869	Decanal	112-31-2	0.0214971	0.0222774	0.020059	0.0614447	0.0540017	0.0488646	0.0810305	0.0701932	0.0495854	1.04973	Up	Up
54	35.9025	Benzothiazole	95-16-9	0.00222122	0.0023738	0.00240268	0.00170419	0.00158009	0.00136618	0.00129251	0.00141374	0.00134121	1.09722	Down	Down
55	36.2869	3-ethyl-4-methylpyrrole-2,5-dione	20189-42-8	0	0	0	0	0	0	0	0.000569858	0.000932012	1.13679	Up	Up
56	38.9604	1-(4-ethylphenyl)-ethanone	937-30-4	0.00134326	0.0020032	0.00192855	0.00223453	0.00242174	0.00260272	0.00324923	0.00212578	0.00231689	0.842042	Up	Up
57	39.2665	Hexylcyclohexane	4292-75-5	0.00176444	0.0023754	0.00312812	0.00157055	0.00144636	0.00148033	0.00133157	0.00160135	0.00247513	0.867417	Up	Down
58	39.3753	3-Hydroxydodecanoic acid	1883-13-2	0.000896355	0.00113455	0.00113884	0.000900295	0.00101468	0.00102516	0.0010265	0.00159283	0.0018706	1.23725	Up	Up
59	40.1577	Linoleoyl chloride	7459-33-8	0.00121675	0.000928976	0.00112537	0.0015451	0.0020962	0.00209213	0.00264396	0.00254467	0.00177664	1.02283	Up	Up
60	40.6645	2-Butyl-4-hexyloctahydro-1H-indene	55044-31-0	0	0	0	0.000446849	0.000623178	0	0.000692325	0.000769957	0	0.71937	Up	Up
61	41.4247	4-tert-Butylphenol	98-54-4	0.00023823	0.000264685	0.000237865	0.00023728	0.000258473	9.15061e-05	0.000287999	7.49923e-05	9.657e-05	0.601776	Down	Down
62	41.4604	Bicyclo[4.4.1]undeca-1,3,5,7,9-pentaene	2443-46-1	0.00143781	0.00139368	0.00116686	0.000698967	0.000686284	1.96302e-05	0.000661303	1.24411e-05	2.17925e-05	0.987163	Down	Down
63	42.2972	3-Isobutylsalicylic acid	177266-75-0	0	0	0	0	0	0	0	0.0016088	0.00177111	1.17741	Up	Up
64	42.3108	3-Cyclopentyl-1-(2,4-dimethylphenyl)-1-propanone	55191-11-2	0.00284064	0.00247231	0.00238848	0.00306003	0.00204301	0.00398573	0.0030985	0.00246078	0.00271108	0.548395	Down	Up
65	42.7291	Undecanal	112-44-7	0.00233383	0.00255837	0.00237267	0.00653689	0.00622498	0.00606852	0.00847938	0.0065895	0.00533464	1.0415	Up	Up
66	43.9043	2-methyl-1-hexadecanol	2490-48-4	0.00954058	0.00874358	0.000111613	0.000162533	0.000351109	0.000354504	0.000335401	0.000178255	0.000120955	0.863596	Down	Down
67	43.9537	(2-methyl-1-methylenebutyl)-benzene	26452-86-8	0.000565691	1.61977e-05	0.000873331	0.000946058	0.00080563	0.000909337	0.00125312	0.000795647	0.00102588	0.820103	Up	Up
68	44.8142	Nicotine	54-11-5	0.0115976	0.00989704	0.00853093	0.0212511	0.0156643	0.0136047	0.0075793	0.0302249	0.0327373	0.818315	Up	Up
69	45.2802	Methyl arachidonate	2566-89-4	0.000987981	0.00107186	0.0010264	0.00181897	0.00213905	0.00193194	0.00474357	0.00414505	0.00278952	1.29767	Up	Up
70	45.8006	cis-13-Eicosenoic acid	17735-94-3	0.000370941	0.000730147	0.000926313	0.000637058	0.000544334	0.00073701	0.000623517	0.000652463	0.000978769	0.457524	Up	Up
71	46.7496	n-Decanoic acid	334-48-5	0.000950145	0.000962471	0.000850282	0.00460764	0.00441611	0.00391357	0.00391844	0.00285575	0.0026738	1.26834	Down	Up
72	46.8857	cis-13-Octadecenoic acid	13126-39-1	0.00100624	0.00101603	0.00126073	0.000961964	0.00472275	0.00283116	0.0045235	0.00163322	0.00157942	0.674447	Down	Up
73	47.0796	Texanol	77-68-9	0.0031091	0.00327104	0.00347183	0.00311019	0.00344988	0.00347421	0.00336354	0.00309504	0.000227386	0.836966	Down	Down
74	47.6833	5-Octadecenal	56554-88-2	0	0	0	0.000122068	0	0	0.000826523	0.000642986	0	1.15132	Up	Up
75	49.3925	Dodecanal	112-54-9	0.00189937	0.00192995	0.00160319	0.00426172	0.00415865	0.00379078	0.00530501	0.00398819	0.00395191	1.05816	Up	Up
76	50.6442	Dimethyl phthalate	131-11-3	0.00141137	0.00138348	0.00122855	0.000245257	1.98488e-05	1.54268e-05	0.000146994	0.00016922	0.000203725	1.15517	Up	Down
77	51.9198	Geranylacetone	689-67-8	0.00368153	0.00324891	0.00182942	0.00577729	0.00528311	0.00499949	0.0185665	0.0295624	0.0120202	1.14827	Up	Up
78	52.2973	2-methyl-6-quinolinamine	65079-19-8	0.00131812	0.00116805	0.0010189	0.00114475	0.00120087	0.00119654	0.000453252	0.00155244	0.00177058	0.422898	Up	Up
79	52.464	Nicotone	15769-88-7	0.00018006	0.000148571	0.000117702	0.000526368	0.000638212	0.000653797	0.000109303	0.00112329	0.00121367	0.834394	Up	Up
80	52.8858	2,6-Di-tert-butyl-P-benzoquinone	719-22-2	0	0	0	0	0.000404913	0	0.000275605	0.00140253	0	0.764922	Up	Up
81	53.3603	Butyl octyl phthalate	84-78-6	0.00149107	0.00125539	0.00123412	0.000309683	0.000404235	0.000454434	0.00146631	0.000434768	0.000304334	1.06864	Up	Down
82	54.845	(4R,4aS,6S)-4,4a-Dimethyl-6-(prop-1-en-2-yl)-1,2,3,4,4a,5,6,7-octahydronaphthalene	823810-22-6	5.07364e-05	5.65321e-05	2.52425e-05	2.17651e-05	4.29845e-05	3.0599e-05	0	0.00451859	0.00610617	1.32561	Up	Up
83	55.7464	Behenic alcohol	661-19-8	0.00193402	0.00194032	0.00151297	0.00464909	0.00404766	0.000990157	0.00407798	0.00374946	0.00356153	0.759423	Up	Up
84	55.8042	4,6-di-tert-Butyl-m-cresol	497-39-2	0.000665922	0.000807178	0.000538823	0.000372905	0.000546253	0.000525921	0.000544383	0.000572136	0.000722587	1.03895	Up	Down
85	56.5967	(E)-Isovalencenal	137695-18-2	0	0	0	0	0	0	0.00191357	0.0036888	0.00526367	1.39753	Up	Up
86	58.7294	Dodecanoic acid	143-07-7	0.00294487	0.0032161	0.00369286	0.00418963	0.00324182	0.0026586	0.0022098	0.00364786	0.00263046	0.674224	Down	Down
87	59.6002	Dasycarpidan-1-methanol acetate	55724-48-6	0.00101082	0.00131851	0.0013556	0.00139892	0.00143111	0.00249222	0.00114205	0.00109887	0.00113661	1.18709	Down	Down
88	60.3655	13-nor-Eremophil-1(10)-en-11-one	54275-21-7	0	0	0	0	0	0	0	0.00183922	0.00392467	1.08997	Up	Up
89	60.641	Clidinium	7020-55-5	0.000941263	0.00107078	0.00108243	0.00127723	0.00113308	0.0012	5.38214e-05	0.00093207	0.000934531	1.21034	Down	Down
90	61.1376	Geranyl isovalerate	109-20-6	0	0	0	0	0	0	0.00102012	0.00133971	0.00332539	1.3565	Up	Up
91	62.624	Ishwarol B	860769-47-7	0	0	0	0	0	0	0	0.00588951	0.0189916	1.13666	Up	Up
92	63.8145	Methyl 13-methylpentadecanoate	5487-50-3	0.00102399	0.00160318	0.00198132	0.00203	0.00212166	0.000816799	0.00180509	0.00215006	0.00289535	0.809522	Up	Up
93	64.4098	2-Pentadecanone	2345-28-0	0.00102695	0.00117066	0.00122964	0.00245983	0.00248723	0.00247592	0.00218277	0.00257652	0.00199217	1.17081	Down	Up
94	64.6002	2-Ethylhexyl benzoate	5444-75-7	0.00158196	0.00178471	0.00197091	0.00205043	0.00243259	0.00203821	0.00155866	0.00153416	0.00144873	1.5624	Down	Down
